# Supplementary material for: Crystal structure of (4Z)-1-(3,4-di­chloro­phen­yl)-4-[hy­droxy(4-methyl­phen­yl)methyl­idene]-3-methyl-4,5-di­hydro-1H-pyrazol-5-one
Source: Acta Crystallogr Sect E Struct Rep Online. 2014 Sep 30;70(Pt 10):o1136–7. doi: 10.1107/S160053681402114X (PMC4257223; doi:10.1107/S160053681402114X)
Supplement: Supplementary file 1 [file e-70-o1136-sup1.cif]

##############################################################################
#                                                                            #
# This CIF contains the data in a paper accepted for publication in          #
# Acta Crystallographica Section E. It conforms to the requirements of       #
# Notes for Authors for Acta Crystallographica Section E, and has been       #
# peer reviewed under the auspices of the IUCr Commission on Journals.       #
#                                                                            #
# Full details of the Crystallographic Information File format               #
# are given in the paper "The Crystallographic Information File (CIF):       #
# a New Standard Archive File for Crystallography" by S. R. Hall, F. H.      #
# Allen and I. D. Brown [Acta Cryst. (1991), A47, 655-685].                  #
#                                                                            #
# The current version of the core CIF dictionary is obtainable from          #
# ftp://ftp.iucr.org/pub/cif_core.dic.                                       #
#                                                                            #
# Software is freely available for graphical display of the structure(s)     #
# in this CIF. For information consult the CIF software page                 #
# http://www.iucr.org/resources/cif/software.                                #
#                                                                            #
# This file may be used for bona fide research purposes within the           #
# scientific community so long as proper attribution is given to the journal # 
# article from which it was obtained.                                        #
#                                                                            #
##############################################################################
data_I
_database_code_depnum_ccdc_archive 'CCDC 1025562'
_audit_creation_method     SHELXL-97
_chemical_name_systematic
;\
(4<i>Z</i>)-1-(3,4-Dichlorophenyl)-4-[hydroxy(4-methylphenyl)methylidene]-3-\
methyl-4,5-dihydro-1<i>H</i>-pyrazol-5-one
;
_chemical_name_common     ?
_chemical_formula_moiety     'C18 H14 Cl2 N2 O2'
_chemical_formula_sum     'C18 H14 Cl2 N2 O2'
_chemical_formula_iupac     'C18 H14 Cl2 N2 O2'
_chemical_formula_weight     361.21
_chemical_melting_point     ?
_symmetry_cell_setting     triclinic
_symmetry_space_group_name_H-M     'P -1'
_symmetry_space_group_name_Hall     '-P 1'
loop_
    _symmetry_equiv_pos_as_xyz
    'x, y, z'
    '-x, -y, -z'
_cell_length_a     7.5041(5)
_cell_length_b     15.4848(9)
_cell_length_c     15.5589(10)
_cell_angle_alpha     71.963(5)
_cell_angle_beta     80.731(5)
_cell_angle_gamma     76.832(5)
_cell_volume     1665.87(18)
_cell_formula_units_Z     4
_cell_measurement_reflns_used     2794
_cell_measurement_theta_min     3.70
_cell_measurement_theta_max     29.09
_cell_measurement_temperature     293(2)
_exptl_crystal_description     Block
_exptl_crystal_colour     Yellow
_exptl_crystal_size_max     0.30
_exptl_crystal_size_mid     0.20
_exptl_crystal_size_min     0.20
_exptl_crystal_density_diffrn     1.440
_exptl_crystal_density_meas     ?
_exptl_crystal_density_method     'not measured'
_exptl_crystal_F_000     744
_exptl_absorpt_coefficient_mu     0.402
_exptl_absorpt_correction_type     multi-scan
_exptl_absorpt_process_details
;
(Crys Alis RED; Agilent, 2013)
;
_exptl_absorpt_correction_T_min     0.95979
_exptl_absorpt_correction_T_max     1.00000
_exptl_special_details
;
Empirical
absorption correction using spherical harmonics, implemented in SCALE3 ABSPACK
scaling algorithm.
;
_diffrn_ambient_temperature     293(2)
_diffrn_radiation_type     MoK\a
_diffrn_radiation_wavelength     0.71073
_diffrn_radiation_source     'fine-focus sealed tube'
_diffrn_radiation_monochromator     graphite
_diffrn_measurement_device_type     'Oxford Diffraction Xcalibur, Sapphire3'
_diffrn_measurement_method     '\w scans'
_diffrn_detector_area_resol_mean     16.1049
_diffrn_reflns_number     12468
_diffrn_reflns_av_R_equivalents     0.0371
_diffrn_reflns_av_sigmaI/netI     0.0737
_diffrn_reflns_theta_min     3.47
_diffrn_reflns_theta_max     26.00
_diffrn_reflns_theta_full     26.00
_diffrn_measured_fraction_theta_max     0.997
_diffrn_measured_fraction_theta_full     0.997
_diffrn_reflns_limit_h_min     -9
_diffrn_reflns_limit_h_max     9
_diffrn_reflns_limit_k_min     -19
_diffrn_reflns_limit_k_max     18
_diffrn_reflns_limit_l_min     -18
_diffrn_reflns_limit_l_max     19
_diffrn_standards_number     0
_diffrn_standards_interval_count     0
_diffrn_standards_interval_time     0
_diffrn_standards_decay_%     0
_refine_special_details
;
Refinement of <i>F</i>^2^ against ALL reflections. The weighted <i>R</i>-factor
<i>wR</i> and goodness of fit <i>S</i> are based on <i>F</i>^2^, conventional
<i>R</i>-factors <i>R</i> are based on <i>F</i>, with <i>F</i> set to zero for
negative <i>F</i>^2^. The threshold expression of <i>F</i>^2^ >
\s(<i>F</i>^2^) is used only for calculating <i>R</i>-factors(gt) <i>etc</i>.
and is not relevant to the choice of reflections for refinement.
<i>R</i>-factors based on <i>F</i>^2^ are statistically about twice as large
as those based on <i>F</i>, and <i>R</i>- factors based on ALL data will be
even larger.
;
_reflns_number_total     6536
_reflns_number_gt     3600
_reflns_threshold_expression     I>2\s(I)
_refine_ls_structure_factor_coef     Fsqd
_refine_ls_matrix_type     full
_refine_ls_R_factor_all     0.1079
_refine_ls_R_factor_gt     0.0542
_refine_ls_wR_factor_gt     0.1120
_refine_ls_wR_factor_ref     0.1403
_refine_ls_goodness_of_fit_ref     0.993
_refine_ls_restrained_S_all     0.993
_refine_ls_number_reflns     6536
_refine_ls_number_parameters     437
_refine_ls_number_restraints     0
_refine_ls_hydrogen_treatment     constr
_refine_ls_weighting_scheme     calc
_refine_ls_weighting_details
                 'calc w=1/[\s^2^(Fo^2^)+(0.0477P)^2^] where P=(Fo^2^+2Fc^2^)/3'
_atom_sites_solution_hydrogens     geom
_atom_sites_solution_primary     direct
_atom_sites_solution_secondary     difmap
_refine_ls_shift/su_max     0.001
_refine_ls_shift/su_mean     0.000
_refine_diff_density_max     0.236
_refine_diff_density_min     -0.240
_refine_ls_extinction_method     none
_refine_ls_extinction_coef     ?
loop_
    _atom_type_symbol
    _atom_type_description
    _atom_type_scat_dispersion_real
    _atom_type_scat_dispersion_imag
    _atom_type_scat_source
    'C' 'C' 0.0033 0.0016
                         'International Tables Vol C Tables 4.2.6.8 and 6.1.1.4'
    'H' 'H' 0.0000 0.0000
                         'International Tables Vol C Tables 4.2.6.8 and 6.1.1.4'
    'N' 'N' 0.0061 0.0033
                         'International Tables Vol C Tables 4.2.6.8 and 6.1.1.4'
    'O' 'O' 0.0106 0.0060
                         'International Tables Vol C Tables 4.2.6.8 and 6.1.1.4'
    'Cl' 'Cl' 0.1484 0.1585
                         'International Tables Vol C Tables 4.2.6.8 and 6.1.1.4'
_computing_data_collection
;
<i>CrysAlis PRO</i> (Oxford Diffraction, 2010)
;
_computing_cell_refinement
;
<i>CrysAlis PRO</i> (Oxford Diffraction, 2010)
;
_computing_data_reduction
;
<i>CrysAlis PRO</i> (Oxford Diffraction, 2010)
;
_computing_structure_solution
;
SHELXS97 (Sheldrick, 2008)
;
_computing_structure_refinement
;
SHELXL97 (Sheldrick, 2008)
;
_computing_molecular_graphics
;
ORTEP-3 for Windows (Farrugia, 2012)
;
_computing_publication_material
;
PLATON (Spek, 2009)
;
loop_
    _atom_site_type_symbol
    _atom_site_label
    _atom_site_fract_x
    _atom_site_fract_y
    _atom_site_fract_z
    _atom_site_U_iso_or_equiv
    _atom_site_adp_type
    _atom_site_calc_flag
    _atom_site_refinement_flags
    _atom_site_occupancy
    _atom_site_symmetry_multiplicity
    _atom_site_disorder_assembly
    _atom_site_disorder_group
    Cl Cl1A 0.89083(13) -0.27477(5) 1.06691(6) 0.0731(3) Uani d . 1 1 . .
    Cl Cl2A 0.68767(12) -0.25570(6) 1.25713(6) 0.0726(3) Uani d . 1 1 . .
    O O1A 0.8979(3) 0.02319(13) 0.82650(14) 0.0605(6) Uani d . 1 1 . .
    O O2A 0.9047(3) 0.15508(14) 0.68000(15) 0.0741(7) Uani d . 1 1 . .
    H H2A 0.9209 0.1037 0.7168 0.089 Uiso calc R 1 1 . .
    N N1A 0.7441(3) 0.07818(15) 0.94796(15) 0.0449(6) Uani d . 1 1 . .
    N N2A 0.6588(3) 0.16407(16) 0.96221(16) 0.0519(7) Uani d . 1 1 . .
    C C1A 0.6813(4) 0.22663(19) 0.8851(2) 0.0467(7) Uani d . 1 1 . .
    C C2A 0.7840(4) 0.18608(18) 0.81593(18) 0.0424(7) Uani d . 1 1 . .
    C C3A 0.8170(4) 0.0901(2) 0.86035(19) 0.0459(7) Uani d . 1 1 . .
    C C4A 0.7337(4) -0.00290(19) 1.02012(18) 0.0427(7) Uani d . 1 1 . .
    C C5A 0.8104(4) -0.08961(19) 1.0096(2) 0.0495(8) Uani d . 1 1 . .
    H H5A 0.8714 -0.0957 0.9542 0.059 Uiso calc R 1 1 . .
    C C6A 0.7955(4) -0.1670(2) 1.0822(2) 0.0488(7) Uani d . 1 1 . .
    C C7A 0.7061(4) -0.1591(2) 1.1653(2) 0.0504(8) Uani d . 1 1 . .
    C C8A 0.6305(4) -0.0722(2) 1.1750(2) 0.0592(9) Uani d . 1 1 . .
    H H8A 0.5712 -0.0661 1.2306 0.071 Uiso calc R 1 1 . .
    C C9A 0.6420(4) 0.0049(2) 1.1036(2) 0.0577(9) Uani d . 1 1 . .
    H H9A 0.5885 0.0630 1.1107 0.069 Uiso calc R 1 1 . .
    C C10A 0.8334(4) 0.21605(19) 0.7220(2) 0.0488(8) Uani d . 1 1 . .
    C C11A 0.8110(4) 0.31213(19) 0.6644(2) 0.0467(7) Uani d . 1 1 . .
    C C12A 0.7578(4) 0.3345(2) 0.5781(2) 0.0584(8) Uani d . 1 1 . .
    H H12A 0.7369 0.2883 0.5566 0.070 Uiso calc R 1 1 . .
    C C13A 0.7353(4) 0.4249(2) 0.5231(2) 0.0682(10) Uani d . 1 1 . .
    H H13A 0.6979 0.4385 0.4654 0.082 Uiso calc R 1 1 . .
    C C14A 0.7670(4) 0.4950(2) 0.5517(3) 0.0630(10) Uani d . 1 1 . .
    C C15A 0.8276(4) 0.4717(2) 0.6364(3) 0.0655(10) Uani d . 1 1 . .
    H H15A 0.8550 0.5175 0.6563 0.079 Uiso calc R 1 1 . .
    C C16A 0.8487(4) 0.3822(2) 0.6926(2) 0.0554(8) Uani d . 1 1 . .
    H H16A 0.8885 0.3688 0.7497 0.067 Uiso calc R 1 1 . .
    C C17A 0.5964(4) 0.32540(19) 0.8800(2) 0.0639(9) Uani d . 1 1 . .
    H H17A 0.5084 0.3276 0.9318 0.096 Uiso calc R 1 1 . .
    H H17B 0.5357 0.3534 0.8255 0.096 Uiso calc R 1 1 . .
    H H17C 0.6906 0.3584 0.8795 0.096 Uiso calc R 1 1 . .
    C C18A 0.7404(5) 0.5937(2) 0.4933(3) 0.0929(14) Uani d . 1 1 . .
    H H18A 0.7145 0.5964 0.4340 0.139 Uiso calc R 1 1 . .
    H H18B 0.8504 0.6175 0.4883 0.139 Uiso calc R 1 1 . .
    H H18C 0.6395 0.6303 0.5204 0.139 Uiso calc R 1 1 . .
    Cl Cl1B 0.58908(15) 1.43659(6) 1.26432(7) 0.0935(4) Uani d . 1 1 . .
    Cl Cl2B 0.70112(15) 1.41790(7) 1.06541(6) 0.0910(4) Uani d . 1 1 . .
    O O1B 0.7689(3) 1.13708(13) 1.50039(13) 0.0584(6) Uani d . 1 1 . .
    O O2B 0.7819(3) 1.00850(15) 1.64772(15) 0.0779(7) Uani d . 1 1 . .
    H H2B 0.7686 1.0600 1.6109 0.094 Uiso calc R 1 1 . .
    N N1B 0.7256(3) 1.08466(15) 1.38073(16) 0.0459(6) Uani d . 1 1 . .
    N N2B 0.7082(3) 1.00174(16) 1.36756(16) 0.0515(6) Uani d . 1 1 . .
    C C1B 0.7252(4) 0.93871(19) 1.4462(2) 0.0452(7) Uani d . 1 1 . .
    C C2B 0.7553(4) 0.97807(19) 1.51388(19) 0.0438(7) Uani d . 1 1 . .
    C C3B 0.7515(4) 1.0732(2) 1.4681(2) 0.0474(7) Uani d . 1 1 . .
    C C4B 0.7189(4) 1.16495(19) 1.30626(19) 0.0449(7) Uani d . 1 1 . .
    C C5B 0.6616(4) 1.2518(2) 1.3190(2) 0.0516(8) Uani d . 1 1 . .
    H H5 0.6264 1.2581 1.3772 0.062 Uiso calc R 1 1 . .
    C C6B 0.6568(4) 1.3294(2) 1.2447(2) 0.0536(8) Uani d . 1 1 . .
    C C7B 0.7088(4) 1.3211(2) 1.1586(2) 0.0555(8) Uani d . 1 1 . .
    C C8B 0.7640(4) 1.2346(2) 1.1462(2) 0.0617(9) Uani d . 1 1 . .
    H H10 0.7956 1.2287 1.0877 0.074 Uiso calc R 1 1 . .
    C C9B 0.7734(4) 1.1561(2) 1.2196(2) 0.0542(8) Uani d . 1 1 . .
    H H9 0.8160 1.0978 1.2108 0.065 Uiso calc R 1 1 . .
    C C10B 0.7744(4) 0.9470(2) 1.6079(2) 0.0510(8) Uani d . 1 1 . .
    C C11B 0.7885(4) 0.8533(2) 1.6683(2) 0.0541(8) Uani d . 1 1 . .
    C C12B 0.7131(5) 0.8402(3) 1.7580(2) 0.0748(11) Uani d . 1 1 . .
    H H12 0.6513 0.8908 1.7780 0.090 Uiso calc R 1 1 . .
    C C13B 0.7296(6) 0.7528(4) 1.8172(3) 0.0990(15) Uani d . 1 1 . .
    H H13 0.6764 0.7452 1.8767 0.119 Uiso calc R 1 1 . .
    C C14B 0.8236(6) 0.6752(3) 1.7909(3) 0.0913(14) Uani d . 1 1 . .
    C C15B 0.9010(5) 0.6895(2) 1.7034(3) 0.0800(11) Uani d . 1 1 . .
    H H14 0.9673 0.6389 1.6845 0.096 Uiso calc R 1 1 . .
    C C16B 0.8847(4) 0.7768(2) 1.6414(2) 0.0616(9) Uani d . 1 1 . .
    H H16 0.9382 0.7839 1.5820 0.074 Uiso calc R 1 1 . .
    C C17B 0.7036(4) 0.8437(2) 1.4534(2) 0.0627(9) Uani d . 1 1 . .
    H H17D 0.6329 0.8459 1.4063 0.094 Uiso calc R 1 1 . .
    H H17E 0.6412 0.8180 1.5116 0.094 Uiso calc R 1 1 . .
    H H17F 0.8226 0.8057 1.4470 0.094 Uiso calc R 1 1 . .
    C C18B 0.8393(7) 0.5792(3) 1.8572(3) 0.144(2) Uani d . 1 1 . .
    H H18D 0.7376 0.5526 1.8542 0.215 Uiso calc R 1 1 . .
    H H18E 0.8379 0.5832 1.9176 0.215 Uiso calc R 1 1 . .
    H H18F 0.9524 0.5411 1.8416 0.215 Uiso calc R 1 1 . .
loop_
    _atom_site_aniso_label
    _atom_site_aniso_U_11
    _atom_site_aniso_U_22
    _atom_site_aniso_U_33
    _atom_site_aniso_U_12
    _atom_site_aniso_U_13
    _atom_site_aniso_U_23
    Cl1A 0.0999(7) 0.0443(5) 0.0620(6) -0.0064(5) -0.0022(5) -0.0046(4)
    Cl2A 0.0981(6) 0.0631(6) 0.0445(5) -0.0181(5) -0.0130(4) 0.0070(4)
    O1A 0.0903(15) 0.0338(11) 0.0459(13) 0.0011(11) 0.0034(11) -0.0090(10)
    O2A 0.1251(19) 0.0370(12) 0.0475(14) -0.0068(13) 0.0107(13) -0.0094(11)
    N1A 0.0555(15) 0.0400(14) 0.0373(14) -0.0056(12) -0.0058(11) -0.0102(11)
    N2A 0.0716(17) 0.0387(14) 0.0406(15) -0.0061(13) -0.0007(13) -0.0102(12)
    C1A 0.0531(18) 0.0405(17) 0.0485(19) -0.0086(15) -0.0073(15) -0.0145(15)
    C2A 0.0536(17) 0.0358(16) 0.0349(16) -0.0070(14) -0.0029(13) -0.0078(13)
    C3A 0.0533(18) 0.0461(18) 0.0360(17) -0.0118(15) -0.0029(14) -0.0076(14)
    C4A 0.0488(17) 0.0422(17) 0.0365(17) -0.0114(14) -0.0111(13) -0.0050(13)
    C5A 0.0574(18) 0.0464(18) 0.0414(18) -0.0074(16) -0.0077(14) -0.0079(14)
    C6A 0.0577(18) 0.0435(18) 0.0432(18) -0.0092(15) -0.0134(14) -0.0053(14)
    C7A 0.0570(18) 0.0519(19) 0.0370(17) -0.0121(16) -0.0153(14) 0.0016(15)
    C8A 0.076(2) 0.061(2) 0.0369(18) -0.0109(19) -0.0061(16) -0.0097(16)
    C9A 0.076(2) 0.054(2) 0.0407(19) -0.0084(17) -0.0046(16) -0.0133(16)
    C10A 0.0589(19) 0.0361(16) 0.051(2) -0.0102(15) -0.0017(15) -0.0122(15)
    C11A 0.0514(17) 0.0382(17) 0.0452(19) -0.0081(15) -0.0002(14) -0.0069(14)
    C12A 0.077(2) 0.052(2) 0.045(2) -0.0161(18) -0.0095(16) -0.0071(16)
    C13A 0.072(2) 0.068(2) 0.052(2) -0.009(2) -0.0135(17) 0.0013(19)
    C14A 0.058(2) 0.049(2) 0.064(2) -0.0074(18) 0.0035(18) 0.0030(18)
    C15A 0.076(2) 0.043(2) 0.077(3) -0.0179(18) 0.002(2) -0.0169(19)
    C16A 0.069(2) 0.0438(19) 0.052(2) -0.0117(17) -0.0023(16) -0.0122(16)
    C17A 0.083(2) 0.0429(19) 0.059(2) -0.0045(17) 0.0046(18) -0.0156(16)
    C18A 0.086(3) 0.049(2) 0.106(3) -0.004(2) 0.001(2) 0.019(2)
    Cl1B 0.1408(9) 0.0441(5) 0.0768(7) 0.0147(6) -0.0136(6) -0.0120(5)
    Cl2B 0.1345(8) 0.0651(6) 0.0552(6) -0.0192(6) -0.0157(6) 0.0122(5)
    O1B 0.0902(15) 0.0445(12) 0.0431(13) -0.0151(11) -0.0100(11) -0.0129(10)
    O2B 0.138(2) 0.0606(15) 0.0433(14) -0.0348(15) -0.0194(14) -0.0088(12)
    N1B 0.0605(15) 0.0384(14) 0.0374(14) -0.0066(12) -0.0060(12) -0.0101(11)
    N2B 0.0731(17) 0.0385(14) 0.0419(15) -0.0113(13) -0.0053(13) -0.0096(12)
    C1B 0.0510(17) 0.0402(17) 0.0408(17) -0.0068(15) 0.0016(14) -0.0107(14)
    C2B 0.0504(17) 0.0415(17) 0.0355(16) -0.0078(15) 0.0003(13) -0.0083(13)
    C3B 0.0527(18) 0.0504(19) 0.0377(17) -0.0095(15) 0.0017(14) -0.0138(15)
    C4B 0.0461(17) 0.0417(17) 0.0402(17) -0.0022(14) -0.0052(13) -0.0060(14)
    C5B 0.0570(19) 0.0499(19) 0.0430(18) 0.0006(16) -0.0048(15) -0.0137(15)
    C6B 0.0615(19) 0.0392(17) 0.050(2) 0.0006(15) -0.0088(15) -0.0037(15)
    C7B 0.0605(19) 0.051(2) 0.0445(19) -0.0074(17) -0.0087(15) 0.0007(15)
    C8B 0.078(2) 0.063(2) 0.0393(19) -0.0122(19) -0.0016(16) -0.0108(17)
    C9B 0.067(2) 0.0478(19) 0.0428(19) -0.0044(16) 0.0006(15) -0.0137(15)
    C10B 0.0570(18) 0.0500(19) 0.0467(19) -0.0141(16) -0.0069(15) -0.0109(15)
    C11B 0.0544(19) 0.057(2) 0.047(2) -0.0188(17) -0.0099(15) -0.0006(16)
    C12B 0.080(2) 0.093(3) 0.044(2) -0.030(2) -0.0035(18) 0.000(2)
    C13B 0.101(3) 0.137(4) 0.048(2) -0.061(3) -0.018(2) 0.023(3)
    C14B 0.091(3) 0.086(3) 0.084(3) -0.048(3) -0.045(3) 0.036(3)
    C15B 0.083(3) 0.057(2) 0.097(3) -0.024(2) -0.034(2) 0.003(2)
    C16B 0.066(2) 0.056(2) 0.058(2) -0.0232(18) -0.0149(17) 0.0033(17)
    C17B 0.091(2) 0.0499(19) 0.053(2) -0.0216(18) -0.0073(18) -0.0156(16)
    C18B 0.155(4) 0.109(4) 0.138(5) -0.076(3) -0.073(4) 0.072(3)
_geom_special_details
;
All e.s.d.'s (except the e.s.d. in the dihedral angle between two l.s. planes)
are estimated using the full covariance matrix. The cell e.s.d.'s are taken
into account individually in the estimation of e.s.d.'s in distances, angles
and torsion angles; correlations between e.s.d.'s in cell parameters are only
used when they are defined by crystal symmetry. An approximate (isotropic)
treatment of cell e.s.d.'s is used for estimating e.s.d.'s involving l.s.
planes.
;
loop_
    _geom_bond_atom_site_label_1
    _geom_bond_atom_site_label_2
    _geom_bond_site_symmetry_2
    _geom_bond_distance
    _geom_bond_publ_flag
    Cl1A C6A . 1.733(3) ?
    Cl2A C7A . 1.733(3) ?
    O1A C3A . 1.291(3) ?
    O2A C10A . 1.282(3) ?
    O2A H2A . 0.8200 ?
    N1A C3A . 1.357(3) ?
    N1A N2A . 1.406(3) ?
    N1A C4A . 1.409(3) ?
    N2A C1A . 1.302(3) ?
    C1A C2A . 1.441(4) ?
    C1A C17A . 1.500(4) ?
    C2A C10A . 1.405(4) ?
    C2A C3A . 1.415(4) ?
    C4A C5A . 1.384(4) ?
    C4A C9A . 1.395(4) ?
    C5A C6A . 1.380(4) ?
    C5A H5A . 0.9300 ?
    C6A C7A . 1.385(4) ?
    C7A C8A . 1.380(4) ?
    C8A C9A . 1.364(4) ?
    C8A H8A . 0.9300 ?
    C9A H9A . 0.9300 ?
    C10A C11A . 1.468(4) ?
    C11A C12A . 1.380(4) ?
    C11A C16A . 1.388(4) ?
    C12A C13A . 1.385(4) ?
    C12A H12A . 0.9300 ?
    C13A C14A . 1.372(5) ?
    C13A H13A . 0.9300 ?
    C14A C15A . 1.378(5) ?
    C14A C18A . 1.504(4) ?
    C15A C16A . 1.379(4) ?
    C15A H15A . 0.9300 ?
    C16A H16A . 0.9300 ?
    C17A H17A . 0.9600 ?
    C17A H17B . 0.9600 ?
    C17A H17C . 0.9600 ?
    C18A H18A . 0.9600 ?
    C18A H18B . 0.9600 ?
    C18A H18C . 0.9600 ?
    Cl1B C6B . 1.728(3) ?
    Cl2B C7B . 1.730(3) ?
    O1B C3B . 1.279(3) ?
    O2B C10B . 1.302(3) ?
    O2B H2B . 0.8200 ?
    N1B C3B . 1.356(4) ?
    N1B N2B . 1.398(3) ?
    N1B C4B . 1.410(3) ?
    N2B C1B . 1.311(3) ?
    C1B C2B . 1.439(4) ?
    C1B C17B . 1.485(4) ?
    C2B C10B . 1.411(4) ?
    C2B C3B . 1.420(4) ?
    C4B C5B . 1.381(4) ?
    C4B C9B . 1.384(4) ?
    C5B C6B . 1.383(4) ?
    C5B H5 . 0.9300 ?
    C6B C7B . 1.371(4) ?
    C7B C8B . 1.373(4) ?
    C8B C9B . 1.384(4) ?
    C8B H10 . 0.9300 ?
    C9B H9 . 0.9300 ?
    C10B C11B . 1.455(4) ?
    C11B C16B . 1.386(4) ?
    C11B C12B . 1.390(4) ?
    C12B C13B . 1.373(5) ?
    C12B H12 . 0.9300 ?
    C13B C14B . 1.390(5) ?
    C13B H13 . 0.9300 ?
    C14B C15B . 1.363(6) ?
    C14B C18B . 1.516(5) ?
    C15B C16B . 1.389(4) ?
    C15B H14 . 0.9300 ?
    C16B H16 . 0.9300 ?
    C17B H17D . 0.9600 ?
    C17B H17E . 0.9600 ?
    C17B H17F . 0.9600 ?
    C18B H18D . 0.9600 ?
    C18B H18E . 0.9600 ?
    C18B H18F . 0.9600 ?
loop_
    _geom_angle_atom_site_label_1
    _geom_angle_atom_site_label_2
    _geom_angle_atom_site_label_3
    _geom_angle_site_symmetry_1
    _geom_angle_site_symmetry_3
    _geom_angle
    _geom_angle_publ_flag
    C10A O2A H2A . . 109.5 ?
    C3A N1A N2A . . 110.2(2) ?
    C3A N1A C4A . . 131.0(2) ?
    N2A N1A C4A . . 118.8(2) ?
    C1A N2A N1A . . 106.7(2) ?
    N2A C1A C2A . . 111.6(2) ?
    N2A C1A C17A . . 118.0(2) ?
    C2A C1A C17A . . 130.4(3) ?
    C10A C2A C3A . . 118.7(2) ?
    C10A C2A C1A . . 137.0(3) ?
    C3A C2A C1A . . 103.8(2) ?
    O1A C3A N1A . . 124.1(3) ?
    O1A C3A C2A . . 128.2(3) ?
    N1A C3A C2A . . 107.6(2) ?
    C5A C4A C9A . . 119.5(3) ?
    C5A C4A N1A . . 121.5(2) ?
    C9A C4A N1A . . 118.9(2) ?
    C6A C5A C4A . . 119.3(3) ?
    C6A C5A H5A . . 120.3 ?
    C4A C5A H5A . . 120.3 ?
    C5A C6A C7A . . 121.1(3) ?
    C5A C6A Cl1A . . 118.4(2) ?
    C7A C6A Cl1A . . 120.5(2) ?
    C8A C7A C6A . . 119.0(3) ?
    C8A C7A Cl2A . . 119.5(2) ?
    C6A C7A Cl2A . . 121.5(2) ?
    C9A C8A C7A . . 120.7(3) ?
    C9A C8A H8A . . 119.7 ?
    C7A C8A H8A . . 119.7 ?
    C8A C9A C4A . . 120.4(3) ?
    C8A C9A H9A . . 119.8 ?
    C4A C9A H9A . . 119.8 ?
    O2A C10A C2A . . 118.5(3) ?
    O2A C10A C11A . . 114.8(3) ?
    C2A C10A C11A . . 126.6(3) ?
    C12A C11A C16A . . 117.9(3) ?
    C12A C11A C10A . . 120.1(3) ?
    C16A C11A C10A . . 121.9(3) ?
    C11A C12A C13A . . 120.8(3) ?
    C11A C12A H12A . . 119.6 ?
    C13A C12A H12A . . 119.6 ?
    C14A C13A C12A . . 121.5(3) ?
    C14A C13A H13A . . 119.3 ?
    C12A C13A H13A . . 119.3 ?
    C13A C14A C15A . . 117.5(3) ?
    C13A C14A C18A . . 122.1(4) ?
    C15A C14A C18A . . 120.4(4) ?
    C14A C15A C16A . . 121.8(3) ?
    C14A C15A H15A . . 119.1 ?
    C16A C15A H15A . . 119.1 ?
    C15A C16A C11A . . 120.4(3) ?
    C15A C16A H16A . . 119.8 ?
    C11A C16A H16A . . 119.8 ?
    C1A C17A H17A . . 109.5 ?
    C1A C17A H17B . . 109.5 ?
    H17A C17A H17B . . 109.5 ?
    C1A C17A H17C . . 109.5 ?
    H17A C17A H17C . . 109.5 ?
    H17B C17A H17C . . 109.5 ?
    C14A C18A H18A . . 109.5 ?
    C14A C18A H18B . . 109.5 ?
    H18A C18A H18B . . 109.5 ?
    C14A C18A H18C . . 109.5 ?
    H18A C18A H18C . . 109.5 ?
    H18B C18A H18C . . 109.5 ?
    C10B O2B H2B . . 109.5 ?
    C3B N1B N2B . . 111.4(2) ?
    C3B N1B C4B . . 129.2(2) ?
    N2B N1B C4B . . 119.4(2) ?
    C1B N2B N1B . . 106.6(2) ?
    N2B C1B C2B . . 110.8(3) ?
    N2B C1B C17B . . 118.4(3) ?
    C2B C1B C17B . . 130.8(3) ?
    C10B C2B C3B . . 118.4(3) ?
    C10B C2B C1B . . 136.5(3) ?
    C3B C2B C1B . . 105.0(3) ?
    O1B C3B N1B . . 125.4(3) ?
    O1B C3B C2B . . 128.3(3) ?
    N1B C3B C2B . . 106.2(3) ?
    C5B C4B C9B . . 119.9(3) ?
    C5B C4B N1B . . 120.9(2) ?
    C9B C4B N1B . . 119.2(2) ?
    C4B C5B C6B . . 119.6(3) ?
    C4B C5B H5 . . 120.2 ?
    C6B C5B H5 . . 120.2 ?
    C7B C6B C5B . . 120.8(3) ?
    C7B C6B Cl1B . . 121.2(2) ?
    C5B C6B Cl1B . . 117.9(2) ?
    C6B C7B C8B . . 119.4(3) ?
    C6B C7B Cl2B . . 121.0(2) ?
    C8B C7B Cl2B . . 119.7(2) ?
    C7B C8B C9B . . 120.8(3) ?
    C7B C8B H10 . . 119.6 ?
    C9B C8B H10 . . 119.6 ?
    C4B C9B C8B . . 119.4(3) ?
    C4B C9B H9 . . 120.3 ?
    C8B C9B H9 . . 120.3 ?
    O2B C10B C2B . . 117.5(3) ?
    O2B C10B C11B . . 114.0(3) ?
    C2B C10B C11B . . 128.5(3) ?
    C16B C11B C12B . . 118.5(3) ?
    C16B C11B C10B . . 122.4(3) ?
    C12B C11B C10B . . 119.0(3) ?
    C13B C12B C11B . . 120.2(4) ?
    C13B C12B H12 . . 119.9 ?
    C11B C12B H12 . . 119.9 ?
    C12B C13B C14B . . 122.0(4) ?
    C12B C13B H13 . . 119.0 ?
    C14B C13B H13 . . 119.0 ?
    C15B C14B C13B . . 117.1(4) ?
    C15B C14B C18B . . 121.8(5) ?
    C13B C14B C18B . . 121.1(5) ?
    C14B C15B C16B . . 122.4(4) ?
    C14B C15B H14 . . 118.8 ?
    C16B C15B H14 . . 118.8 ?
    C11B C16B C15B . . 119.8(3) ?
    C11B C16B H16 . . 120.1 ?
    C15B C16B H16 . . 120.1 ?
    C1B C17B H17D . . 109.5 ?
    C1B C17B H17E . . 109.5 ?
    H17D C17B H17E . . 109.5 ?
    C1B C17B H17F . . 109.5 ?
    H17D C17B H17F . . 109.5 ?
    H17E C17B H17F . . 109.5 ?
    C14B C18B H18D . . 109.5 ?
    C14B C18B H18E . . 109.5 ?
    H18D C18B H18E . . 109.5 ?
    C14B C18B H18F . . 109.5 ?
    H18D C18B H18F . . 109.5 ?
    H18E C18B H18F . . 109.5 ?
loop_
    _geom_torsion_atom_site_label_1
    _geom_torsion_atom_site_label_2
    _geom_torsion_atom_site_label_3
    _geom_torsion_atom_site_label_4
    _geom_torsion_site_symmetry_1
    _geom_torsion_site_symmetry_2
    _geom_torsion_site_symmetry_3
    _geom_torsion_site_symmetry_4
    _geom_torsion
    _geom_torsion_publ_flag
    C3A N1A N2A C1A . . . . -0.6(3) ?
    C4A N1A N2A C1A . . . . -177.3(2) ?
    N1A N2A C1A C2A . . . . -0.7(3) ?
    N1A N2A C1A C17A . . . . 177.6(2) ?
    N2A C1A C2A C10A . . . . 172.6(4) ?
    C17A C1A C2A C10A . . . . -5.5(6) ?
    N2A C1A C2A C3A . . . . 1.6(3) ?
    C17A C1A C2A C3A . . . . -176.4(3) ?
    N2A N1A C3A O1A . . . . -177.3(3) ?
    C4A N1A C3A O1A . . . . -1.1(5) ?
    N2A N1A C3A C2A . . . . 1.6(3) ?
    C4A N1A C3A C2A . . . . 177.8(3) ?
    C10A C2A C3A O1A . . . . 4.0(5) ?
    C1A C2A C3A O1A . . . . 177.0(3) ?
    C10A C2A C3A N1A . . . . -174.9(3) ?
    C1A C2A C3A N1A . . . . -1.9(3) ?
    C3A N1A C4A C5A . . . . 2.3(5) ?
    N2A N1A C4A C5A . . . . 178.2(2) ?
    C3A N1A C4A C9A . . . . -177.0(3) ?
    N2A N1A C4A C9A . . . . -1.1(4) ?
    C9A C4A C5A C6A . . . . -0.3(4) ?
    N1A C4A C5A C6A . . . . -179.6(3) ?
    C4A C5A C6A C7A . . . . -0.4(5) ?
    C4A C5A C6A Cl1A . . . . 179.4(2) ?
    C5A C6A C7A C8A . . . . 0.2(5) ?
    Cl1A C6A C7A C8A . . . . -179.5(2) ?
    C5A C6A C7A Cl2A . . . . -179.6(2) ?
    Cl1A C6A C7A Cl2A . . . . 0.6(4) ?
    C6A C7A C8A C9A . . . . 0.6(5) ?
    Cl2A C7A C8A C9A . . . . -179.6(3) ?
    C7A C8A C9A C4A . . . . -1.2(5) ?
    C5A C4A C9A C8A . . . . 1.1(5) ?
    N1A C4A C9A C8A . . . . -179.6(3) ?
    C3A C2A C10A O2A . . . . 0.7(5) ?
    C1A C2A C10A O2A . . . . -169.3(3) ?
    C3A C2A C10A C11A . . . . -179.7(3) ?
    C1A C2A C10A C11A . . . . 10.3(6) ?
    O2A C10A C11A C12A . . . . 38.5(4) ?
    C2A C10A C11A C12A . . . . -141.0(3) ?
    O2A C10A C11A C16A . . . . -139.0(3) ?
    C2A C10A C11A C16A . . . . 41.5(5) ?
    C16A C11A C12A C13A . . . . -2.7(4) ?
    C10A C11A C12A C13A . . . . 179.7(3) ?
    C11A C12A C13A C14A . . . . 0.8(5) ?
    C12A C13A C14A C15A . . . . 1.9(5) ?
    C12A C13A C14A C18A . . . . -179.1(3) ?
    C13A C14A C15A C16A . . . . -2.7(5) ?
    C18A C14A C15A C16A . . . . 178.3(3) ?
    C14A C15A C16A C11A . . . . 0.8(5) ?
    C12A C11A C16A C15A . . . . 2.0(4) ?
    C10A C11A C16A C15A . . . . 179.5(3) ?
    C3B N1B N2B C1B . . . . -0.6(3) ?
    C4B N1B N2B C1B . . . . 178.0(2) ?
    N1B N2B C1B C2B . . . . -0.3(3) ?
    N1B N2B C1B C17B . . . . 177.2(2) ?
    N2B C1B C2B C10B . . . . 176.5(3) ?
    C17B C1B C2B C10B . . . . -0.6(6) ?
    N2B C1B C2B C3B . . . . 1.1(3) ?
    C17B C1B C2B C3B . . . . -176.0(3) ?
    N2B N1B C3B O1B . . . . -178.9(3) ?
    C4B N1B C3B O1B . . . . 2.6(5) ?
    N2B N1B C3B C2B . . . . 1.3(3) ?
    C4B N1B C3B C2B . . . . -177.2(2) ?
    C10B C2B C3B O1B . . . . 2.4(5) ?
    C1B C2B C3B O1B . . . . 178.8(3) ?
    C10B C2B C3B N1B . . . . -177.8(2) ?
    C1B C2B C3B N1B . . . . -1.4(3) ?
    C3B N1B C4B C5B . . . . -28.0(4) ?
    N2B N1B C4B C5B . . . . 153.6(3) ?
    C3B N1B C4B C9B . . . . 150.9(3) ?
    N2B N1B C4B C9B . . . . -27.4(4) ?
    C9B C4B C5B C6B . . . . 0.9(5) ?
    N1B C4B C5B C6B . . . . 179.9(3) ?
    C4B C5B C6B C7B . . . . -0.2(5) ?
    C4B C5B C6B Cl1B . . . . -178.6(2) ?
    C5B C6B C7B C8B . . . . 0.8(5) ?
    Cl1B C6B C7B C8B . . . . 179.1(3) ?
    C5B C6B C7B Cl2B . . . . 179.4(2) ?
    Cl1B C6B C7B Cl2B . . . . -2.3(4) ?
    C6B C7B C8B C9B . . . . -2.1(5) ?
    Cl2B C7B C8B C9B . . . . 179.3(2) ?
    C5B C4B C9B C8B . . . . -2.1(5) ?
    N1B C4B C9B C8B . . . . 178.9(3) ?
    C7B C8B C9B C4B . . . . 2.8(5) ?
    C3B C2B C10B O2B . . . . 2.0(4) ?
    C1B C2B C10B O2B . . . . -172.9(3) ?
    C3B C2B C10B C11B . . . . -177.6(3) ?
    C1B C2B C10B C11B . . . . 7.4(6) ?
    O2B C10B C11B C16B . . . . -141.9(3) ?
    C2B C10B C11B C16B . . . . 37.8(5) ?
    O2B C10B C11B C12B . . . . 33.8(4) ?
    C2B C10B C11B C12B . . . . -146.6(3) ?
    C16B C11B C12B C13B . . . . -2.0(5) ?
    C10B C11B C12B C13B . . . . -177.9(3) ?
    C11B C12B C13B C14B . . . . 1.2(6) ?
    C12B C13B C14B C15B . . . . 0.7(6) ?
    C12B C13B C14B C18B . . . . -179.7(4) ?
    C13B C14B C15B C16B . . . . -1.6(6) ?
    C18B C14B C15B C16B . . . . 178.7(3) ?
    C12B C11B C16B C15B . . . . 1.1(5) ?
    C10B C11B C16B C15B . . . . 176.8(3) ?
    C14B C15B C16B C11B . . . . 0.8(5) ?
loop_
    _geom_hbond_atom_site_label_D
    _geom_hbond_atom_site_label_H
    _geom_hbond_atom_site_label_A
    _geom_hbond_site_symmetry_A
    _geom_hbond_distance_DH
    _geom_hbond_distance_HA
    _geom_hbond_distance_DA
    _geom_hbond_angle_DHA
    _geom_hbond_publ_flag
    O2A H2A O1A 1_555 0.82 1.78 2.549(3) 155 y
    C5A H5A O1A 1_555 0.93 2.27 2.904(3) 125 y
    O2B H2B O1B 1_555 0.82 1.76 2.527(3) 154 y
    C18A H18B Cg5 2_566 0.96 2.85 3.616(4) 136 y
_iucr_refine_instructions_details
;
TITL SJY-A in P-1
CELL  0.71073   7.5041  15.4848  15.5589   71.963   80.731   76.832
ZERR     4.00   0.0005   0.0009   0.0010    0.005    0.005    0.005
LATT   1
SFAC  C    H    N    O    CL
UNIT  72   56   8    8    8
MERG   3
OMIT    -3.00  52.00
FMAP   2
PLAN   10
ACTA
BOND   $H
CONF
LIST   4
L.S.   5
WGHT    0.047700
FVAR       3.49493
CL1A  5    0.890832   -0.274770    1.066906    11.00000    0.09993    0.04429 =
         0.06198   -0.00457   -0.00220   -0.00638
CL2A  5    0.687671   -0.255702    1.257129    11.00000    0.09810    0.06309 =
         0.04454    0.00697   -0.01303   -0.01808
O1A   4    0.897861    0.023193    0.826500    11.00000    0.09028    0.03382 =
         0.04587   -0.00905    0.00343    0.00113
O2A   4    0.904703    0.155084    0.680005    11.00000    0.12513    0.03698 =
         0.04747   -0.00938    0.01066   -0.00684
AFIX  83
H2A   2    0.920870    0.103653    0.716768    11.00000   -1.20000
AFIX   0
N1A   3    0.744067    0.078179    0.947960    11.00000    0.05555    0.04000 =
         0.03729   -0.01020   -0.00578   -0.00560
N2A   3    0.658841    0.164075    0.962210    11.00000    0.07160    0.03871 =
         0.04058   -0.01015   -0.00066   -0.00606
C1A   1    0.681296    0.226630    0.885088    11.00000    0.05315    0.04046 =
         0.04854   -0.01452   -0.00729   -0.00860
C2A   1    0.784020    0.186084    0.815929    11.00000    0.05356    0.03580 =
         0.03494   -0.00785   -0.00294   -0.00695
C3A   1    0.816960    0.090059    0.860354    11.00000    0.05335    0.04612 =
         0.03602   -0.00760   -0.00287   -0.01178
C4A   1    0.733676   -0.002901    1.020118    11.00000    0.04881    0.04220 =
         0.03649   -0.00495   -0.01114   -0.01143
C5A   1    0.810396   -0.089612    1.009596    11.00000    0.05737    0.04635 =
         0.04144   -0.00792   -0.00766   -0.00740
AFIX  43
H5A   2    0.871358   -0.095710    0.954195    11.00000   -1.20000
AFIX   0
C6A   1    0.795504   -0.166971    1.082190    11.00000    0.05770    0.04348 =
         0.04325   -0.00535   -0.01336   -0.00923
C7A   1    0.706077   -0.159100    1.165332    11.00000    0.05701    0.05194 =
         0.03698    0.00155   -0.01535   -0.01212
C8A   1    0.630520   -0.072184    1.174954    11.00000    0.07573    0.06112 =
         0.03694   -0.00968   -0.00614   -0.01092
AFIX  43
H8A   2    0.571167   -0.066120    1.230641    11.00000   -1.20000
AFIX   0
C9A   1    0.642043    0.004888    1.103609    11.00000    0.07649    0.05354 =
         0.04071   -0.01330   -0.00463   -0.00835
AFIX  43
H9A   2    0.588502    0.062984    1.110652    11.00000   -1.20000
AFIX   0
C10A  1    0.833437    0.216051    0.721986    11.00000    0.05895    0.03610 =
         0.05060   -0.01220   -0.00171   -0.01019
C11A  1    0.811021    0.312133    0.664397    11.00000    0.05137    0.03817 =
         0.04523   -0.00689   -0.00019   -0.00813
C12A  1    0.757826    0.334521    0.578058    11.00000    0.07687    0.05165 =
         0.04516   -0.00711   -0.00954   -0.01607
AFIX  43
H12A  2    0.736864    0.288321    0.556555    11.00000   -1.20000
AFIX   0
C13A  1    0.735293    0.424926    0.523073    11.00000    0.07250    0.06764 =
         0.05219    0.00128   -0.01350   -0.00928
AFIX  43
H13A  2    0.697859    0.438467    0.465437    11.00000   -1.20000
AFIX   0
C14A  1    0.766956    0.494981    0.551715    11.00000    0.05770    0.04902 =
         0.06418    0.00298    0.00349   -0.00736
C15A  1    0.827582    0.471657    0.636444    11.00000    0.07640    0.04289 =
         0.07697   -0.01692    0.00226   -0.01791
AFIX  43
H15A  2    0.855014    0.517501    0.656314    11.00000   -1.20000
AFIX   0
C16A  1    0.848696    0.382246    0.692571    11.00000    0.06927    0.04378 =
         0.05152   -0.01221   -0.00230   -0.01172
AFIX  43
H16A  2    0.888453    0.368834    0.749693    11.00000   -1.20000
AFIX   0
C17A  1    0.596358    0.325402    0.880021    11.00000    0.08261    0.04288 =
         0.05923   -0.01555    0.00459   -0.00452
AFIX 137
H17A  2    0.508418    0.327558    0.931828    11.00000   -1.50000
H17B  2    0.535732    0.353443    0.825489    11.00000   -1.50000
H17C  2    0.690554    0.358430    0.879503    11.00000   -1.50000
AFIX   0
C18A  1    0.740450    0.593703    0.493313    11.00000    0.08638    0.04903 =
         0.10616    0.01896    0.00109   -0.00372
AFIX 137
H18A  2    0.714538    0.596412    0.433990    11.00000   -1.50000
H18B  2    0.850397    0.617453    0.488263    11.00000   -1.50000
H18C  2    0.639494    0.630264    0.520404    11.00000   -1.50000
AFIX   0
CL1B  5    0.589083    1.436592    1.264319    11.00000    0.14084    0.04408 =
         0.07684   -0.01196   -0.01359    0.01470
CL2B  5    0.701118    1.417898    1.065412    11.00000    0.13447    0.06513 =
         0.05522    0.01224   -0.01569   -0.01925
O1B   4    0.768942    1.137080    1.500395    11.00000    0.09019    0.04448 =
         0.04309   -0.01290   -0.00995   -0.01509
O2B   4    0.781875    1.008497    1.647723    11.00000    0.13754    0.06063 =
         0.04328   -0.00882   -0.01939   -0.03481
AFIX  83
H2B   2    0.768565    1.059966    1.610937    11.00000   -1.20000
AFIX   0
N1B   3    0.725562    1.084660    1.380728    11.00000    0.06050    0.03838 =
         0.03743   -0.01013   -0.00603   -0.00655
N2B   3    0.708216    1.001736    1.367560    11.00000    0.07310    0.03849 =
         0.04193   -0.00961   -0.00530   -0.01133
C1B   1    0.725152    0.938705    1.446196    11.00000    0.05101    0.04017 =
         0.04075   -0.01072    0.00165   -0.00680
C2B   1    0.755341    0.978075    1.513882    11.00000    0.05042    0.04155 =
         0.03552   -0.00830    0.00028   -0.00783
C3B   1    0.751454    1.073209    1.468103    11.00000    0.05274    0.05044 =
         0.03768   -0.01377    0.00169   -0.00949
C4B   1    0.718874    1.164951    1.306263    11.00000    0.04607    0.04168 =
         0.04021   -0.00601   -0.00520   -0.00216
C5B   1    0.661551    1.251831    1.318996    11.00000    0.05696    0.04987 =
         0.04301   -0.01366   -0.00483    0.00058
AFIX  43
H5    2    0.626375    1.258141    1.377184    11.00000   -1.20000
AFIX   0
C6B   1    0.656753    1.329391    1.244732    11.00000    0.06147    0.03917 =
         0.04985   -0.00366   -0.00875    0.00060
C7B   1    0.708816    1.321121    1.158582    11.00000    0.06052    0.05112 =
         0.04455    0.00069   -0.00874   -0.00744
C8B   1    0.764046    1.234613    1.146155    11.00000    0.07841    0.06282 =
         0.03927   -0.01078   -0.00161   -0.01220
AFIX  43
H10   2    0.795558    1.228705    1.087663    11.00000   -1.20000
AFIX   0
C9B   1    0.773406    1.156077    1.219614    11.00000    0.06727    0.04783 =
         0.04284   -0.01374    0.00063   -0.00443
AFIX  43
H9    2    0.815976    1.097850    1.210811    11.00000   -1.20000
AFIX   0
C10B  1    0.774448    0.947036    1.607872    11.00000    0.05705    0.04997 =
         0.04670   -0.01092   -0.00694   -0.01411
C11B  1    0.788457    0.853317    1.668259    11.00000    0.05441    0.05715 =
         0.04676   -0.00062   -0.00992   -0.01878
C12B  1    0.713119    0.840220    1.757990    11.00000    0.07983    0.09251 =
         0.04440   -0.00018   -0.00352   -0.02977
AFIX  43
H12   2    0.651344    0.890836    1.777980    11.00000   -1.20000
AFIX   0
C13B  1    0.729646    0.752769    1.817192    11.00000    0.10094    0.13668 =
         0.04818    0.02265   -0.01784   -0.06122
AFIX  43
H13   2    0.676438    0.745196    1.876680    11.00000   -1.20000
AFIX   0
C14B  1    0.823552    0.675204    1.790860    11.00000    0.09054    0.08581 =
         0.08413    0.03569   -0.04474   -0.04804
C15B  1    0.901033    0.689482    1.703382    11.00000    0.08288    0.05653 =
         0.09738    0.00293   -0.03416   -0.02367
AFIX  43
H14   2    0.967284    0.638898    1.684509    11.00000   -1.20000
AFIX   0
C16B  1    0.884700    0.776814    1.641360    11.00000    0.06604    0.05630 =
         0.05763    0.00331   -0.01494   -0.02318
AFIX  43
H16   2    0.938194    0.783915    1.581965    11.00000   -1.20000
AFIX   0
C17B  1    0.703572    0.843668    1.453386    11.00000    0.09059    0.04994 =
         0.05254   -0.01558   -0.00732   -0.02159
AFIX 137
H17D  2    0.632917    0.845862    1.406256    11.00000   -1.50000
H17E  2    0.641249    0.817996    1.511564    11.00000   -1.50000
H17F  2    0.822598    0.805707    1.446988    11.00000   -1.50000
AFIX   0
C18B  1    0.839294    0.579217    1.857152    11.00000    0.15461    0.10947 =
         0.13830    0.07198   -0.07333   -0.07640
AFIX 137
H18D  2    0.737592    0.552557    1.854197    11.00000   -1.50000
H18E  2    0.837861    0.583232    1.917614    11.00000   -1.50000
H18F  2    0.952401    0.541062    1.841637    11.00000   -1.50000
HKLF 4
END
;
data_New_Global_Publ_Block
_journal_date_recd_electronic     2014-08-10
_journal_date_accepted     2014-09-23
_journal_name_full     'Acta Crystallographica, Section E'
_journal_year     2014
_journal_volume     70
_journal_issue     10
_journal_page_first     o1136
_journal_page_last     o1137
_journal_paper_category     HO
_journal_paper_doi     10.1107/S160053681402114X
_journal_coeditor_code     HB7270
_publ_contact_author_name     'Gupta, Vivek K.'
_publ_contact_author_address
;
Post-Graduate Department of Physics & Electronics,
University of Jammu,
Jammu Tawi - 180 006,
India
;
_publ_contact_author_email     'vivek_gupta2k2@hotmail.com'
_publ_contact_author_fax     '+911912432051'
_publ_contact_author_phone     '+919419102467'
_publ_section_title
;\
Crystal structure of
(4<i>Z</i>)-1-(3,4-dichlorophenyl)-4-[hydroxy(4-methylphenyl)methylidene]-3-\
methyl-4,5-dihydro-1<i>H</i>-pyrazol-5-one
;
_publ_section_title_footnote     .
loop_
    _publ_author_name
    _publ_author_footnote
    _publ_author_address
    'Sharma, Naresh' .
;
Post-Graduate Department of Physics & Electronics,
University of Jammu, Jammu Tawi 180 006, India
;
    'Parihar, Sanjay' .
;
Department of Chemistry, Faculty of Science,
The M.S. University of Baroda, Vadodara 390 002, India
;
    'Jadeja, R. N.' .
;
Department of Chemistry, Faculty of Science,
The M.S. University of Baroda, Vadodara 390 002, India
;
    'Kant, Rajni' .
;
Post-Graduate Department of Physics & Electronics,
University of Jammu, Jammu Tawi 180 006, India
;
    'Gupta, Vivek K.' .
;
Post-Graduate Department of Physics & Electronics,
University of Jammu, Jammu Tawi 180 006, India
;
_publ_section_synopsis     .
