# Supplementary material for: Crystal structure of (4Z)-1-(3,4-di­chloro­phen­yl)-4-[hy­droxy(4-methyl­phen­yl)methyl­idene]-3-methyl-4,5-di­hydro-1H-pyrazol-5-one
Source: Acta Crystallogr Sect E Struct Rep Online. 2014 Sep 30;70(Pt 10):o1136–7. doi: 10.1107/S160053681402114X (PMC4257223; doi:10.1107/S160053681402114X)
Supplement: Supplementary file 2 [file e-70-o1136-Isup2.hkl]

#
# h,k,l, Fc-squared, Fo-squared, sigma(Fo-squared) and status flag
#
data_I
_shelx_title ' SJY-A in P-1'
_shelx_refln_list_code          4
_shelx_F_calc_maximum      291.52
_exptl_crystal_F_000       744.00
_reflns_d_resolution_high  0.8107
 
loop_
 _symmetry_equiv_pos_as_xyz
 'x, y, z'
 '-x, -y, -z'
 
_cell_length_a     7.5041
_cell_length_b    15.4848
_cell_length_c    15.5589
_cell_angle_alpha  71.963
_cell_angle_beta   80.731
_cell_angle_gamma  76.832
 
_shelx_F_squared_multiplier     1.000
 
loop_
 _refln_index_h
 _refln_index_k
 _refln_index_l
 _refln_F_squared_calc
 _refln_F_squared_meas
 _refln_F_squared_sigma
 _refln_observed_status
   2   0   0    73861.37    68756.61    325.59 o
   3   0   0      195.31      183.60      6.38 o
   4   0   0      424.92      441.85     12.29 o
   5   0   0      309.52      304.90     17.33 o
   6   0   0      102.14      120.05     12.05 o
   7   0   0        3.88        4.19     13.89 o
   8   0   0        0.48      -16.20     10.80 o
  -8   1   0        2.58      -10.76     12.16 o
  -7   1   0       25.80        4.79      8.39 o
  -6   1   0      246.93      233.31     19.04 o
  -5   1   0       55.32       63.70      7.77 o
  -4   1   0     1568.39     1581.56     38.20 o
  -3   1   0      676.84      654.84     17.31 o
  -2   1   0     1044.39      980.57     16.07 o
   2   1   0    13203.85    12633.32    229.07 o
   3   1   0      407.28      399.65     11.35 o
   4   1   0      144.59      148.24      8.26 o
   5   1   0       11.05        6.33      2.68 o
   6   1   0        2.01        1.95      3.40 o
   7   1   0        3.04        6.78      3.81 o
   8   1   0        8.37        4.60     14.55 o
   9   1   0        1.41      -32.51     21.92 o
  -8   2   0       46.31       38.37     11.24 o
  -7   2   0       31.37       15.97     13.85 o
  -6   2   0      141.74      145.33     12.13 o
  -5   2   0       93.70       90.76      7.71 o
  -4   2   0      393.65      397.26     13.57 o
  -3   2   0       47.89       48.30      4.08 o
  -2   2   0     4931.93     4778.20     57.05 o
  -1   2   0        0.81        1.93      1.38 o
   1   2   0     2752.93     2534.49     29.76 o
   2   2   0     3571.37     3313.54     40.84 o
   3   2   0       92.06       81.27      6.64 o
   4   2   0      711.69      730.96     19.98 o
   5   2   0      486.72      475.18     26.12 o
   6   2   0      144.77      136.75     13.12 o
   7   2   0        8.40        6.26      3.08 o
   8   2   0       13.66       25.71     16.70 o
   9   2   0        1.49       24.26     19.37 o
  -8   3   0        1.01       -1.38      6.83 o
  -7   3   0       50.02       29.44     20.19 o
  -6   3   0       98.69      111.97     18.64 o
  -5   3   0      172.37      157.57      9.48 o
  -4   3   0      669.00      693.43     19.93 o
  -3   3   0       79.59       70.18      5.00 o
  -2   3   0      143.09      150.59      5.51 o
  -1   3   0     4415.59     4232.84     29.50 o
   0   3   0       38.21       45.70      2.87 o
   1   3   0     5700.52     5580.15     43.92 o
   2   3   0      373.44      369.56     14.39 o
   3   3   0      182.78      191.48     11.32 o
   4   3   0      133.84      106.23     10.52 o
   5   3   0        2.81        1.30      2.89 o
   6   3   0      394.24      398.97     26.28 o
   7   3   0       11.22        6.38      3.66 o
   8   3   0       36.26       26.84     15.28 o
   9   3   0        0.91       21.58     16.62 o
  -8   4   0        0.11        1.75      5.80 o
  -7   4   0        1.76       11.18     29.68 o
  -6   4   0        0.12       -2.76     14.23 o
  -5   4   0      213.59      162.10     21.88 o
  -4   4   0      213.95      218.43     20.67 o
  -3   4   0      760.26      649.34     24.95 o
  -2   4   0        0.99        1.25      2.10 o
  -1   4   0     1391.53     1439.32     23.80 o
   0   4   0      375.35      410.22      9.98 o
   1   4   0      423.39      405.74      8.57 o
   2   4   0       52.73       59.82      5.17 o
   3   4   0       98.60      110.56     12.09 o
   4   4   0      225.91      211.58     13.97 o
   5   4   0      112.59      114.03     13.23 o
   6   4   0        0.26       -0.64      3.42 o
   7   4   0        0.28        2.89      4.12 o
   8   4   0       12.97        5.86     11.52 o
   9   4   0        3.45       -5.74      7.78 o
  -8   5   0        0.77        3.31     20.96 o
  -7   5   0        0.02        2.40     12.74 o
  -6   5   0        2.68       16.70     36.21 o
  -5   5   0       54.93       53.69      7.42 o
  -4   5   0      215.34      218.00     15.67 o
  -3   5   0      291.11      295.71     12.27 o
  -2   5   0        9.79        2.23      4.38 o
  -1   5   0       16.39       12.27      1.90 o
   0   5   0      868.50     1000.48     19.56 o
   1   5   0      993.57      971.86     15.52 o
   2   5   0     1617.46     1567.87     41.84 o
   3   5   0      217.80      221.55     21.31 o
   4   5   0       43.92       42.06      5.54 o
   5   5   0       57.78       40.62      6.86 o
   6   5   0       11.97        5.04      3.00 o
   7   5   0       76.50       86.08     12.76 o
   8   5   0        9.33        5.54     11.55 o
   9   5   0        1.82        5.28      5.93 o
  -7   6   0       29.53       29.23     15.03 o
  -6   6   0       12.88       17.47     11.80 o
  -5   6   0      175.02      190.32     33.94 o
  -4   6   0        7.79        3.49      2.88 o
  -3   6   0      325.57      290.82     15.61 o
  -2   6   0      824.27      859.88     23.53 o
  -1   6   0      295.35      288.79     14.49 o
   0   6   0       68.38       46.42      4.75 o
   1   6   0      303.04      286.29     11.78 o
   2   6   0      734.68      621.21     23.72 o
   3   6   0        8.10        0.77     14.27 o
   4   6   0      295.44      261.17     40.70 o
   5   6   0        2.53        6.78      3.21 o
   6   6   0       66.46       63.56     18.39 o
   7   6   0       14.15       16.44      8.27 o
   8   6   0        4.20       20.64     12.99 o
   9   6   0        0.16       -5.80      9.64 o
  -7   7   0        1.97       11.13      9.80 o
  -6   7   0       17.58       26.78     14.35 o
  -5   7   0       33.05       38.93     17.30 o
  -4   7   0       76.82       75.01      6.27 o
  -3   7   0        4.77        9.91      3.47 o
  -2   7   0       15.62       16.21      3.60 o
  -1   7   0      794.21      799.79     26.15 o
   0   7   0     4431.00     4288.57     61.77 o
   1   7   0      367.46      323.07     13.82 o
   2   7   0      453.12      442.67     19.17 o
   3   7   0     1066.46      977.37    145.06 o
   4   7   0        8.07        8.04     10.67 o
   5   7   0      380.06      376.24     23.89 o
   6   7   0       32.04       32.89     13.19 o
   7   7   0        2.60        4.72      6.62 o
   8   7   0        6.39        2.62      5.10 o
  -7   8   0        1.99       11.89     13.59 o
  -6   8   0       10.27       16.11     16.12 o
  -5   8   0       35.57       48.57     20.66 o
  -4   8   0       16.90       22.72      5.94 o
  -3   8   0      122.99      121.27     11.08 o
  -2   8   0        0.03        1.78      3.21 o
  -1   8   0     1818.99     1891.54     55.55 o
   0   8   0      209.66      251.95     22.27 o
   1   8   0      196.95      256.78     15.49 o
   2   8   0       49.72       51.18      7.87 o
   3   8   0      682.71      740.44     45.04 o
   4   8   0        9.35        6.23      4.14 o
   5   8   0      259.19      246.83     20.06 o
   6   8   0       34.59       57.66     20.03 o
   7   8   0        0.03       -7.13      9.47 o
   8   8   0        0.32        6.01      7.90 o
  -6   9   0        0.18        9.64     14.80 o
  -5   9   0      155.48      152.72     35.22 o
  -4   9   0        2.20       21.79     15.92 o
  -3   9   0      161.48      148.65     16.08 o
  -2   9   0      180.32      191.38     23.93 o
  -1   9   0       12.16       26.89      8.19 o
   0   9   0        1.23       -1.23     12.67 o
   1   9   0     1934.60     1991.38     45.94 o
   2   9   0     1353.37     1354.67     49.58 o
   3   9   0      626.60      743.03     35.48 o
   4   9   0      300.33      257.53     42.61 o
   5   9   0        0.90      -12.85     13.59 o
   6   9   0      123.27      145.84     31.68 o
   7   9   0        0.65        4.16      5.98 o
   8   9   0       18.35        6.70      9.38 o
  -6  10   0        4.45       -1.04      8.58 o
  -5  10   0       29.82       38.96     19.14 o
  -4  10   0        2.99       24.71     18.14 o
  -3  10   0      542.92      619.75     34.42 o
  -2  10   0      110.10      103.32     29.62 o
  -1  10   0      155.63      118.08     14.36 o
   0  10   0      240.84      232.36     22.66 o
   1  10   0     1782.96     1748.08     64.98 o
   2  10   0      229.78      253.61     23.10 o
   3  10   0       80.11       85.71     21.96 o
   4  10   0      104.85      103.45     24.96 o
   5  10   0       10.39       22.50     11.67 o
   6  10   0        3.64        9.09      8.22 o
   7  10   0        8.12        8.61      8.84 o
   8  10   0        0.00        3.59      9.13 o
  -6  11   0        0.11       14.02     16.90 o
  -5  11   0       20.52       48.25     23.12 o
  -4  11   0       14.32       19.52     15.83 o
  -3  11   0        4.54       31.73     18.94 o
  -2  11   0       80.46       81.06     13.24 o
  -1  11   0       48.94       24.01     16.54 o
   0  11   0        6.36        3.64     11.44 o
   1  11   0        0.17       32.09     12.22 o
   2  11   0      384.15      395.05     30.58 o
   3  11   0       31.14       29.06     13.98 o
   4  11   0       85.81      101.11     26.36 o
   5  11   0      131.18      130.48     30.49 o
   6  11   0        0.17       -6.03      9.52 o
   7  11   0       80.20       78.48     26.62 o
   8  11   0        7.52       11.86     12.16 o
  -5  12   0       33.08       48.53     22.06 o
  -4  12   0      121.86      140.85     36.39 o
  -3  12   0      125.83      144.58     34.89 o
  -2  12   0      295.40      246.87     42.55 o
  -1  12   0      104.93      113.05     22.28 o
   0  12   0     2625.04     2726.26     84.05 o
   1  12   0      462.01      498.40     36.29 o
   2  12   0     2630.71     2759.45     97.85 o
   3  12   0      675.32      739.58     68.75 o
   4  12   0      180.69      182.80     36.50 o
   5  12   0       22.56       24.90     13.33 o
   6  12   0        0.01       10.59     10.49 o
   7  12   0        0.50        3.21     10.09 o
  -5  13   0        2.56      -20.45     17.82 o
  -4  13   0        1.70      -20.59     21.81 o
  -3  13   0        0.79      -14.78     18.86 o
  -2  13   0      335.82      340.92     30.45 o
  -1  13   0       15.35       14.83      6.54 o
   0  13   0      224.76      211.85     25.12 o
   1  13   0       58.17       63.85     13.29 o
   2  13   0      126.50      132.04     20.13 o
   3  13   0        2.23       -1.54      5.73 o
   4  13   0       91.07       79.95     24.85 o
   5  13   0        0.04        1.04      9.60 o
   6  13   0        1.68       13.91     12.60 o
   7  13   0        0.53       18.20     17.85 o
  -4  14   0        0.02       -9.82     10.54 o
  -3  14   0       45.52       38.06     19.04 o
  -2  14   0       24.38        5.10     13.28 o
  -1  14   0      132.76      123.48     19.75 o
   0  14   0      185.26      189.93     24.59 o
   1  14   0      111.51      104.41     18.28 o
   2  14   0        0.06        2.56      4.92 o
   3  14   0       32.75       32.68     15.17 o
   4  14   0       29.03       17.96     12.48 o
   5  14   0       19.37       16.90      9.68 o
   6  14   0       64.89       97.20     31.83 o
   7  14   0        2.81        1.11      8.46 o
  -3  15   0       45.13       62.39     24.30 o
  -2  15   0       11.13        5.24     11.25 o
  -1  15   0        4.89       11.77      8.56 o
   0  15   0        0.94        2.36      9.84 o
   1  15   0       81.19      125.45     26.24 o
   2  15   0       60.19       57.31     14.52 o
   3  15   0       45.62       87.10     27.95 o
   4  15   0       55.41       44.80     21.09 o
   5  15   0        4.89        7.14      6.10 o
   6  15   0        8.82       11.22     13.52 o
  -2  16   0        0.22      -18.36     14.94 o
  -1  16   0      119.58      141.82     36.02 o
   0  16   0        1.42        2.23      6.93 o
   1  16   0      118.98      137.35     22.73 o
   2  16   0        6.67       12.50      7.29 o
   3  16   0       18.98       28.34     21.25 o
   4  16   0        0.86        5.76     11.28 o
   5  16   0       25.98       26.48     17.11 o
  -1  17   0       43.85       99.62     32.16 o
   0  17   0       98.09      142.32     24.47 o
   1  17   0       28.42       61.05     16.93 o
   2  17   0        7.75       34.11     12.54 o
   3  17   0        3.49       -4.10      7.04 o
   4  17   0        3.49        4.18      8.93 o
   1  18   0        2.69        4.39      8.67 o
   2  18   0       16.14       29.88     13.17 o
  -4 -17   1        7.13       21.45     17.43 o
  -3 -17   1       34.17       45.11     18.88 o
  -2 -17   1        0.16       10.55      8.03 o
  -1 -17   1        2.01       20.80     11.78 o
   0 -17   1        3.15       21.55     10.79 o
   1 -17   1       15.77       18.19     14.59 o
  -5 -16   1       36.19       64.93     27.88 o
  -4 -16   1        7.77        8.76      8.17 o
  -3 -16   1        0.46        9.89     13.89 o
  -2 -16   1       67.00       86.95     18.05 o
  -1 -16   1      201.53      266.93     32.03 o
   0 -16   1      156.49      192.43     27.29 o
   1 -16   1       24.45       23.88     13.48 o
   2 -16   1       20.04        3.09      9.15 o
  -6 -15   1        0.65       11.52     13.51 o
  -5 -15   1        0.00        6.31     12.50 o
  -4 -15   1       44.59       35.05     17.90 o
  -3 -15   1        6.06        5.07      7.57 o
  -2 -15   1       21.87       22.31     13.18 o
  -1 -15   1       16.51       20.35      9.73 o
   0 -15   1       22.48       15.89      9.47 o
   1 -15   1        0.17        3.07     12.11 o
   2 -15   1       75.04       56.20     19.48 o
   3 -15   1        1.91       -6.10     17.02 o
  -6 -14   1       15.89       30.39     17.48 o
  -5 -14   1       81.01      113.25     32.06 o
  -4 -14   1       13.07       17.62     11.31 o
  -3 -14   1       30.67       22.01     14.35 o
  -2 -14   1       53.25       47.10     12.62 o
  -1 -14   1       15.52       15.53      8.24 o
   0 -14   1       10.50       15.25      7.67 o
   1 -14   1        6.30       11.50     11.19 o
   2 -14   1        7.96      -11.40     18.27 o
   3 -14   1        8.94      -23.65     24.68 o
   4 -14   1       51.54       33.07      8.47 o
  -7 -13   1        0.79       16.84     16.68 o
  -6 -13   1        2.40       27.95     18.39 o
  -5 -13   1       16.07       15.55     12.94 o
  -4 -13   1       87.46       95.21     27.07 o
  -3 -13   1      438.22      436.28     55.98 o
  -2 -13   1        3.86        2.02     10.55 o
  -1 -13   1       15.28       22.49     10.31 o
   0 -13   1      293.69      315.99     32.96 o
   1 -13   1      176.65      175.64     25.30 o
   2 -13   1       60.85       33.77     13.44 o
   3 -13   1       40.18       63.36     24.77 o
   4 -13   1       25.13       49.32     25.51 o
  -7 -12   1        1.40        6.16     10.99 o
  -6 -12   1      298.21      369.31     57.77 o
  -5 -12   1      127.87      146.79     35.33 o
  -4 -12   1      586.99      666.60     69.93 o
  -3 -12   1       44.50       46.67     19.23 o
  -2 -12   1      159.13      166.00     27.91 o
  -1 -12   1     1836.15     1814.85     69.39 o
   0 -12   1       87.22       74.35     24.54 o
   1 -12   1       84.13       57.32     23.33 o
   2 -12   1       59.38       63.64     13.35 o
   3 -12   1        0.32        7.78     15.65 o
   4 -12   1       27.16       24.39     20.59 o
   5 -12   1       27.18       39.44     23.42 o
  -8 -11   1        2.17        0.69      9.42 o
  -7 -11   1       45.64       27.70     16.52 o
  -6 -11   1        2.23       12.23     13.34 o
  -5 -11   1        6.05       15.04     12.94 o
  -4 -11   1       15.69       34.18     15.62 o
  -3 -11   1       51.99      103.52     27.07 o
  -2 -11   1        0.91       13.45      6.62 o
  -1 -11   1        2.45       25.69     19.44 o
   0 -11   1        0.60        1.15     12.28 o
   1 -11   1      810.65      851.97     46.20 o
   2 -11   1       26.23       22.57      7.91 o
   3 -11   1        0.38       -9.96      6.94 o
   4 -11   1       11.71       23.87     18.61 o
   5 -11   1       23.23       29.46     14.68 o
   6 -11   1       12.74       31.69     19.69 o
  -8 -10   1        2.35        8.59     10.11 o
  -7 -10   1        0.07        2.64      5.69 o
  -6 -10   1        2.73        2.44      7.40 o
  -5 -10   1       53.57       53.77     19.04 o
  -4 -10   1        4.44       -0.08      6.40 o
  -3 -10   1       74.00       65.17     19.40 o
  -2 -10   1       96.65      110.59     11.15 o
  -1 -10   1     1138.81     1100.12     49.04 o
   0 -10   1     1552.60     1627.60     59.65 o
   1 -10   1     1502.65     1543.56     58.28 o
   2 -10   1       63.75       78.16     14.13 o
   3 -10   1       28.29       20.71      7.03 o
   4 -10   1       47.96       60.27     21.96 o
   5 -10   1       17.02       26.31     15.86 o
   6 -10   1        4.90        8.79     11.35 o
  -8  -9   1        1.50       12.85     12.91 o
  -7  -9   1        6.02        3.72      8.20 o
  -6  -9   1        3.14        1.83      5.81 o
  -5  -9   1      179.62      232.67     38.40 o
  -4  -9   1      159.67      161.47     15.84 o
  -3  -9   1        1.21       -3.70      2.47 o
  -2  -9   1       97.73       84.14      8.90 o
  -1  -9   1      233.03      211.59     14.75 o
   0  -9   1      566.82      490.73     30.43 o
   1  -9   1       24.54       41.56     14.19 o
   2  -9   1      670.25      630.93     35.25 o
   3  -9   1        0.36        6.48      2.52 o
   4  -9   1      167.15      177.52     19.21 o
   5  -9   1      158.34      177.68     39.10 o
   6  -9   1        1.67       19.81     21.00 o
  -8  -8   1        8.04       13.91     12.67 o
  -7  -8   1        0.25       -0.75      5.76 o
  -6  -8   1        0.01      -11.67      7.78 o
  -5  -8   1      169.00      192.21     33.87 o
  -4  -8   1       42.79       17.44     14.06 o
  -3  -8   1      164.73      158.47     36.58 o
  -2  -8   1      885.01      861.87     30.64 o
  -1  -8   1       24.04       25.35      4.65 o
   0  -8   1      308.41      335.13     24.84 o
   1  -8   1      145.02      157.34     16.71 o
   2  -8   1      489.53      483.24     28.86 o
   3  -8   1        0.10        1.47      3.45 o
   4  -8   1      133.76      133.80     15.50 o
   5  -8   1        0.88        0.91      8.00 o
   6  -8   1        5.40       -0.94      6.61 o
   7  -8   1        6.98        8.85     13.72 o
  -8  -7   1        1.84        8.09     10.34 o
  -7  -7   1        0.00        0.24      5.37 o
  -6  -7   1       50.70       77.94     21.48 o
  -5  -7   1      315.11      301.78     19.56 o
  -4  -7   1      129.62       98.42     26.34 o
  -3  -7   1      719.04      584.92    167.27 o
  -2  -7   1      140.13      120.28     12.38 o
  -1  -7   1      446.45      410.35     15.39 o
   0  -7   1      617.34      586.52     23.14 o
   1  -7   1      416.35      419.60     19.97 o
   2  -7   1      221.14      210.80     13.79 o
   3  -7   1       24.55       22.43      4.73 o
   4  -7   1      218.02      224.60     13.57 o
   5  -7   1      140.05      107.68     25.77 o
   6  -7   1        2.98       -0.33     10.11 o
   7  -7   1       34.53       31.16     16.77 o
  -8  -6   1        5.63       14.88     11.21 o
  -7  -6   1       13.42       24.65     12.29 o
  -6  -6   1        0.25        0.64      3.45 o
  -5  -6   1        1.19        8.20      9.07 o
  -4  -6   1        2.35        5.29      6.00 o
  -3  -6   1      726.19      507.43    141.69 o
  -2  -6   1     1536.12     1580.53     38.71 o
  -1  -6   1     5158.38     5110.32     55.78 o
   0  -6   1     3085.89     3333.03     40.12 o
   1  -6   1     7052.93     7288.04     92.36 o
   2  -6   1        6.29        6.16      3.03 o
   3  -6   1        0.22        7.18      6.14 o
   4  -6   1        6.38        2.70     11.38 o
   5  -6   1       47.24       37.60     12.21 o
   6  -6   1        0.31       -9.94     13.36 o
   7  -6   1       22.04        6.84      8.64 o
  -8  -5   1        2.95       -0.48     12.90 o
  -7  -5   1       26.06       26.64     11.92 o
  -6  -5   1       89.05       87.81     11.38 o
  -5  -5   1      185.02      153.33     13.53 o
  -4  -5   1      209.29      190.58     16.32 o
  -3  -5   1      104.78      105.11     30.27 o
  -2  -5   1      668.75      626.62     22.94 o
  -1  -5   1      192.34      186.75      7.76 o
   0  -5   1        7.57       11.07      2.25 o
   1  -5   1     1493.61     1450.86     27.85 o
   2  -5   1      282.26      310.09     14.41 o
   3  -5   1      492.73      485.98     18.40 o
   4  -5   1        0.63       -0.19      9.97 o
   5  -5   1       43.15       44.00     11.26 o
   6  -5   1        0.49       26.55     53.06 o
   7  -5   1        2.93       17.67     41.22 o
   8  -5   1        1.28       14.82     37.34 o
  -9  -4   1        0.96       -1.41      5.34 o
  -8  -4   1       24.74       22.40     11.95 o
  -7  -4   1       21.47       17.98      8.30 o
  -6  -4   1        0.59        3.00      4.12 o
  -5  -4   1        0.75       -4.60      3.07 o
  -4  -4   1      395.98      351.69     22.89 o
  -3  -4   1       53.57       45.63      8.07 o
  -2  -4   1      359.22      325.81     16.75 o
  -1  -4   1       23.82       25.77      2.28 o
   0  -4   1      633.50      674.09     14.71 o
   1  -4   1     5089.01     4730.85     54.82 o
   2  -4   1      254.40      264.23     12.18 o
   3  -4   1       34.02       34.96      4.59 o
   4  -4   1      296.42      309.86     13.12 o
   5  -4   1      586.48      584.67     30.87 o
   6  -4   1        0.19       10.47     33.63 o
   7  -4   1       10.20        5.71     22.79 o
   8  -4   1        4.02       17.05     18.18 o
  -9  -3   1        0.64        8.75     13.93 o
  -8  -3   1        0.07        5.29      4.29 o
  -7  -3   1        0.14       -1.75      2.93 o
  -6  -3   1       24.56       36.54      8.04 o
  -5  -3   1        0.22       -3.53      3.50 o
  -4  -3   1      176.27      172.65      8.99 o
  -3  -3   1      127.54      129.02      7.25 o
  -2  -3   1      331.13      299.66     17.24 o
  -1  -3   1        7.08        3.08      2.27 o
   0  -3   1     3307.47     3342.87     35.93 o
   1  -3   1     1823.41     1711.94     40.48 o
   2  -3   1       11.07       12.34      2.01 o
   3  -3   1       69.17       75.06      8.45 o
   4  -3   1       43.07       35.43      3.58 o
   5  -3   1      184.86      189.00     13.91 o
   6  -3   1        0.07       -2.06     22.89 o
   7  -3   1       71.05       74.01     15.78 o
   8  -3   1        2.94        4.13     11.04 o
  -9  -2   1        0.15       11.46     12.80 o
  -8  -2   1       11.57       15.92     13.31 o
  -7  -2   1        6.16        4.03      4.21 o
  -6  -2   1        8.09       13.74      9.85 o
  -5  -2   1       15.38       22.74      5.61 o
  -4  -2   1       86.38       77.35      5.48 o
  -3  -2   1      163.21      151.11      6.69 o
  -2  -2   1     2868.42     2801.82     61.39 o
  -1  -2   1      147.91      164.83     10.52 o
   0  -2   1     9624.28     9404.48    119.41 o
   1  -2   1       71.45       62.42      4.20 o
   2  -2   1      227.63      207.58      7.74 o
   3  -2   1       48.11       48.72      3.70 o
   4  -2   1       18.17       14.15      2.75 o
   5  -2   1       73.22       58.60      5.97 o
   6  -2   1       18.90       19.31      6.10 o
   7  -2   1        0.03      -13.82      9.21 o
   8  -2   1       17.90       10.68     19.82 o
  -8  -1   1        0.01       10.09     14.16 o
  -7  -1   1        3.60        4.13      4.67 o
  -6  -1   1        2.20        1.95      2.77 o
  -5  -1   1      182.50      187.76     11.59 o
  -4  -1   1       79.43       72.34      5.71 o
  -3  -1   1       32.32       39.10      3.25 o
  -2  -1   1     2124.43     1990.35     20.40 o
  -1  -1   1      211.73      208.47      9.90 o
   1  -1   1       35.81       30.48      2.25 o
   2  -1   1     3432.97     3322.97     43.04 o
   3  -1   1      185.65      176.93      8.83 o
   4  -1   1       87.20       76.94      6.52 o
   5  -1   1       69.07       65.42      6.33 o
   6  -1   1       23.76       11.91      7.01 o
   7  -1   1       25.36        9.95     21.39 o
   8  -1   1       30.56       10.32      9.81 o
  -8   0   1       28.84      -14.57     17.97 o
  -7   0   1        0.97       -4.73     11.49 o
  -6   0   1      335.67      351.27     22.85 o
  -5   0   1       71.58       63.65      7.04 o
  -4   0   1     4914.55     4828.07     54.66 o
  -3   0   1      405.48      429.24     11.86 o
  -2   0   1    30970.27    28701.92    246.82 o
   2   0   1    11705.77    11043.96     72.07 o
   3   0   1        4.19        4.37      1.24 o
   4   0   1       23.05       18.39      4.15 o
   5   0   1       19.13       24.52      4.95 o
   6   0   1        0.96        1.91      3.09 o
   7   0   1        0.73        8.97      6.73 o
   8   0   1        2.91      -16.08     11.44 o
   9   0   1        0.61      -11.56     13.60 o
  -8   1   1       39.92       41.68     11.89 o
  -7   1   1       22.95        3.78      7.32 o
  -6   1   1      149.34      156.41     13.12 o
  -5   1   1      115.71      130.71     11.47 o
  -4   1   1     1126.96     1145.56     46.35 o
  -3   1   1       14.57       11.51      2.15 o
  -2   1   1     3725.18     3593.90     31.96 o
  -1   1   1      495.06      557.36     13.66 o
   2   1   1      714.04      720.52     22.61 o
   3   1   1     1982.11     2063.88     31.22 o
   4   1   1      132.99      148.25      7.03 o
   5   1   1       20.86       12.55      2.46 o
   6   1   1       77.12       75.39      9.99 o
   7   1   1        0.01       -2.26      2.46 o
   8   1   1        0.77        9.07      7.88 o
   9   1   1        0.08      -29.21     20.89 o
  -8   2   1       14.46       12.34      6.41 o
  -7   2   1        0.13       -4.08      5.68 o
  -6   2   1       32.46       17.39      4.05 o
  -5   2   1        5.66        6.51      2.38 o
  -4   2   1       87.89       90.65      5.70 o
  -3   2   1       12.45       44.50     15.28 o
  -2   2   1     2104.74     2152.99     26.49 o
  -1   2   1        0.06        2.11      1.39 o
   2   2   1     2617.75     2466.85     32.97 o
   3   2   1     2257.74     2184.40     34.82 o
   4   2   1     2726.92     2634.76     42.34 o
   5   2   1        4.07        1.53      3.70 o
   6   2   1      214.55      184.02     11.93 o
   7   2   1       11.81       15.47      4.74 o
   8   2   1        7.85        8.76      5.49 o
   9   2   1        0.22        8.79     10.46 o
  -8   3   1       28.79       27.26     11.01 o
  -7   3   1        0.54        0.04      6.93 o
  -6   3   1        2.72       -7.48      8.08 o
  -5   3   1        7.63        7.55      2.00 o
  -4   3   1     1339.55     1421.67     34.40 o
  -3   3   1      256.83      240.02     16.45 o
  -2   3   1     1642.61     1661.12     19.70 o
  -1   3   1      466.90      476.98      8.78 o
   0   3   1      531.44      521.53      9.02 o
   1   3   1     2621.26     2635.12     35.06 o
   2   3   1      136.90      131.50      7.03 o
   3   3   1      268.45      281.26     13.55 o
   4   3   1      304.26      237.14     38.14 o
   5   3   1      106.15       93.80     17.23 o
   6   3   1      148.29      164.10     17.62 o
   7   3   1        2.06        2.17      3.23 o
   8   3   1       10.76       20.31      8.01 o
   9   3   1        1.38        8.23     11.09 o
  -8   4   1        1.74        1.41     12.45 o
  -7   4   1        8.24        3.87     19.00 o
  -6   4   1      124.08      159.26     31.68 o
  -5   4   1       15.10       15.38     28.78 o
  -4   4   1       44.25       42.91      8.67 o
  -3   4   1       35.76       29.64      4.18 o
  -2   4   1      428.58      452.52     17.77 o
  -1   4   1       21.50       16.01      4.01 o
   0   4   1     2491.96     2604.02     25.29 o
   1   4   1      413.45      386.92      9.08 o
   2   4   1       63.30       65.50      5.80 o
   3   4   1      217.41      189.04     11.98 o
   4   4   1       40.76       25.21      9.08 o
   5   4   1       36.48       42.80     12.30 o
   6   4   1      186.36      195.05     29.81 o
   7   4   1       24.07       25.95      5.53 o
   8   4   1       32.69       27.36      8.66 o
   9   4   1        1.58        2.38      6.85 o
  -8   5   1        5.21       40.35     29.71 o
  -7   5   1        1.13       25.40     28.02 o
  -6   5   1        4.87       14.96     12.71 o
  -5   5   1      441.87      525.14    113.05 o
  -4   5   1      384.95      384.49     14.62 o
  -3   5   1     1864.03     1866.15     28.07 o
  -2   5   1      648.88      664.51     24.97 o
  -1   5   1       22.94       16.62      2.36 o
   0   5   1        1.39        2.55      1.88 o
   1   5   1        3.87        6.96      2.52 o
   2   5   1     2604.07     2379.56     35.91 o
   3   5   1       40.25       51.37     12.75 o
   4   5   1        8.90       -4.28      6.42 o
   5   5   1       47.07       39.96     12.54 o
   6   5   1      171.55      165.28     28.51 o
   7   5   1        2.52        1.36      3.46 o
   8   5   1        4.83       -4.60      6.93 o
   9   5   1        1.68        2.62      4.82 o
  -7   6   1        7.59       30.61     33.21 o
  -6   6   1        5.16       32.79     39.92 o
  -5   6   1        0.11       30.12     60.43 o
  -4   6   1       57.99       51.71      6.29 o
  -3   6   1      784.89      782.08     20.93 o
  -2   6   1      104.13       94.23      6.01 o
  -1   6   1     1119.28     1233.09     22.41 o
   0   6   1       19.31       11.64      2.38 o
   1   6   1      893.14      753.62     16.90 o
   2   6   1     1940.61     1823.20     35.12 o
   3   6   1       39.53       48.77      8.13 o
   4   6   1       17.93       10.75      7.24 o
   5   6   1       58.78       43.68     13.66 o
   6   6   1       22.20       20.03     11.13 o
   7   6   1        2.26       -0.77      3.49 o
   8   6   1        6.10        1.42      5.62 o
   9   6   1        0.08       -7.45     11.81 o
  -7   7   1        0.47       -0.27      9.95 o
  -6   7   1        0.60       11.01     11.75 o
  -5   7   1        0.05       11.16     13.21 o
  -4   7   1       21.29       31.23     16.30 o
  -3   7   1      388.68      390.97     23.06 o
  -2   7   1      381.80      390.40     17.09 o
  -1   7   1      161.28      180.40     10.55 o
   0   7   1       51.23       56.27      5.68 o
   1   7   1     3028.37     3208.40     38.63 o
   2   7   1      130.77      129.99      9.29 o
   3   7   1       15.27       12.55      2.60 o
   4   7   1        0.02        2.74      6.30 o
   5   7   1       52.31       40.80      7.75 o
   6   7   1      182.48      209.37     33.74 o
   7   7   1        4.81        1.06      5.69 o
   8   7   1       31.77       22.58     12.69 o
   9   7   1        1.17      -24.59     19.52 o
  -7   8   1        0.84       29.19     18.45 o
  -6   8   1       66.23       96.45     30.07 o
  -5   8   1      129.08      150.56     33.50 o
  -4   8   1      167.12      219.48     38.35 o
  -3   8   1      718.64      730.05     32.14 o
  -2   8   1      535.67      524.09     26.95 o
  -1   8   1       61.40       42.37     22.79 o
   0   8   1        9.40       10.22      4.69 o
   1   8   1     1097.72     1091.81     28.17 o
   2   8   1       57.58       66.10      7.10 o
   3   8   1      508.35      433.15     16.15 o
   4   8   1        2.94        3.01      3.64 o
   5   8   1      449.51      353.00     65.44 o
   6   8   1        6.58       -4.80      7.95 o
   7   8   1       66.41       54.66     19.20 o
   8   8   1        0.99       -2.81      8.05 o
  -6   9   1       34.75       51.01     22.02 o
  -5   9   1       84.05      109.43     30.98 o
  -4   9   1       64.83       85.94     26.30 o
  -3   9   1       17.93       31.80     20.13 o
  -2   9   1       60.19       59.94     10.67 o
  -1   9   1       27.09       14.78     11.32 o
   0   9   1      469.37      502.89     30.24 o
   1   9   1      827.38      779.92     23.85 o
   2   9   1      460.28      432.69     19.46 o
   3   9   1      641.93      610.07     50.41 o
   4   9   1       16.85       10.53      6.17 o
   5   9   1      163.42      184.29     33.24 o
   6   9   1       51.56       49.24     17.22 o
   7   9   1       41.16       50.60     18.52 o
   8   9   1       12.78       17.33     12.66 o
  -6  10   1        8.02       24.21     15.67 o
  -5  10   1        0.98       27.69     19.27 o
  -4  10   1        1.41       37.82     19.48 o
  -3  10   1       49.22       86.30     38.19 o
  -2  10   1      280.57      273.98     23.95 o
  -1  10   1       39.66       29.59      9.43 o
   0  10   1      348.01      324.35     26.28 o
   1  10   1        2.04        6.04     12.45 o
   2  10   1      161.69      143.93     12.01 o
   3  10   1      130.35      137.42     28.09 o
   4  10   1      539.55      632.90     61.35 o
   5  10   1       16.68       30.76     16.46 o
   6  10   1       82.12       90.91     25.45 o
   7  10   1       26.71       25.29     14.01 o
   8  10   1        0.04       -1.01      7.46 o
  -6  11   1        4.85       37.64     24.54 o
  -5  11   1       26.17       41.99     23.42 o
  -4  11   1        7.24       21.60     16.52 o
  -3  11   1      630.17      665.71     68.25 o
  -2  11   1      150.71      121.79     18.98 o
  -1  11   1        5.12       -6.63     30.65 o
   0  11   1     1396.70     1409.19     57.56 o
   1  11   1      665.70      672.30     40.25 o
   2  11   1       14.86       28.43      9.41 o
   3  11   1      319.07      296.39     40.74 o
   4  11   1        0.67      -24.52     16.35 o
   5  11   1      145.68      172.24     34.45 o
   6  11   1       46.23       54.35     20.34 o
   7  11   1       59.34       61.24     23.13 o
   8  11   1        3.29        0.69      6.58 o
  -5  12   1        3.24      -24.15     24.24 o
  -4  12   1        0.60      -45.42     30.28 o
  -3  12   1       22.57        6.93     14.60 o
  -2  12   1        4.16       -4.43     15.05 o
  -1  12   1        2.47        5.61     15.08 o
   0  12   1      129.23      139.10     17.99 o
   1  12   1      516.05      560.27     37.68 o
   2  12   1      826.32      863.20     46.99 o
   3  12   1      232.86      275.80     42.92 o
   4  12   1       55.93       59.31     20.96 o
   5  12   1       16.27       17.97     12.51 o
   6  12   1        0.21        4.89      6.33 o
   7  12   1        0.13       -7.04      9.83 o
   8  12   1        0.06        3.49      7.92 o
  -5  13   1       18.47       19.85     10.81 o
  -4  13   1        0.66      -26.63     27.10 o
  -3  13   1       28.20       -3.43     14.33 o
  -2  13   1       40.17       30.00      8.78 o
  -1  13   1      111.53      122.21     18.42 o
   0  13   1        3.66        6.80      6.93 o
   1  13   1      215.70      231.00     26.29 o
   2  13   1      105.36      143.71     20.96 o
   3  13   1       20.82       41.68     20.96 o
   4  13   1       94.75      133.12     33.25 o
   5  13   1      277.04      342.46     52.68 o
   6  13   1        1.70        8.98      9.64 o
   7  13   1       80.51       97.50     31.15 o
  -4  14   1        2.18      -16.22     19.10 o
  -3  14   1      111.25      111.69     32.02 o
  -2  14   1        0.66      -14.23     15.08 o
  -1  14   1       10.69        5.75      9.08 o
   0  14   1       21.82       30.30      9.82 o
   1  14   1       82.65      102.90     18.05 o
   2  14   1       77.67       73.00     14.73 o
   3  14   1      129.72      135.43     31.83 o
   4  14   1      135.55      161.27     35.81 o
   5  14   1        2.52       13.43     12.22 o
   6  14   1       65.11       79.28     27.49 o
   7  14   1       17.14       44.52     21.74 o
  -3  15   1        0.26       11.70     17.97 o
  -2  15   1       99.74      122.52     33.64 o
  -1  15   1       16.53       14.52      7.48 o
   0  15   1        1.00        5.96     10.60 o
   1  15   1       30.29       39.33     17.10 o
   2  15   1       76.00       77.06     16.01 o
   3  15   1        0.48        1.79      6.45 o
   4  15   1        7.22        6.33      6.87 o
   5  15   1      100.76      122.74     33.35 o
   6  15   1       41.64       61.16     26.11 o
  -2  16   1       79.90       85.33     30.32 o
  -1  16   1        0.03        3.50     11.64 o
   0  16   1        1.77       -1.64      6.13 o
   1  16   1        3.19        7.10     11.08 o
   2  16   1       31.04       50.89     14.17 o
   3  16   1       38.59       46.97     22.25 o
   4  16   1        0.11       -2.20      8.49 o
   5  16   1       19.50       31.31     18.84 o
   6  16   1       12.52       42.26     25.01 o
  -1  17   1        1.37       16.51     16.14 o
   0  17   1        1.47       11.76     10.39 o
   1  17   1       10.09        7.50      8.12 o
   2  17   1       17.43       30.48     12.11 o
   3  17   1       41.83       82.22     28.23 o
   4  17   1       23.27       43.58     22.63 o
   5  17   1        2.70        9.24     13.46 o
   0  18   1       24.17       30.92     22.38 o
   1  18   1        5.71       24.35     10.67 o
   2  18   1       28.31       37.59     12.86 o
   3  18   1        4.11        9.17     10.32 o
  -3 -17   2        0.47        8.38      8.62 o
  -2 -17   2        0.02       -2.81     10.88 o
  -1 -17   2        9.03       27.80     11.07 o
   0 -17   2      144.01      177.46     27.77 o
  -4 -16   2        4.92        5.08     11.25 o
  -3 -16   2       19.03       17.69     14.49 o
  -2 -16   2        5.66       11.69      9.63 o
  -1 -16   2       17.52       19.77     15.76 o
   0 -16   2      192.76      263.91     32.53 o
   1 -16   2        5.35        7.41      7.40 o
   2 -16   2        0.41      -14.80     15.60 o
  -5 -15   2       33.05       57.84     24.32 o
  -4 -15   2        1.23        6.72     12.51 o
  -3 -15   2       82.51       97.83     28.76 o
  -2 -15   2       35.20       28.05     15.01 o
  -1 -15   2       18.35       21.23     14.29 o
   0 -15   2       24.16       33.16     14.91 o
   1 -15   2        1.86        1.72      8.38 o
   2 -15   2       84.18       85.40     26.01 o
   3 -15   2       24.43       26.45     13.51 o
  -6 -14   2       31.12       31.11     22.45 o
  -5 -14   2       11.60       12.18     13.02 o
  -4 -14   2       24.13       16.06     10.65 o
  -3 -14   2        0.01      -13.70     13.81 o
  -2 -14   2       30.13       18.57      8.42 o
  -1 -14   2       35.61       35.84     11.66 o
   0 -14   2       34.67       38.89     12.35 o
   1 -14   2      302.50      287.55     31.27 o
   2 -14   2       26.59       19.75      6.61 o
   3 -14   2        6.48       33.79     14.44 o
   4 -14   2        6.55       58.36     29.58 o
  -7 -13   2        0.08        7.74     14.35 o
  -6 -13   2       76.74      105.95     31.86 o
  -5 -13   2        4.43       16.27     12.98 o
  -4 -13   2      307.82      333.47     51.95 o
  -3 -13   2       28.23       38.21     10.95 o
  -2 -13   2      276.27      266.90     28.35 o
  -1 -13   2       17.88        8.92      7.32 o
   0 -13   2        8.36        4.61      6.30 o
   1 -13   2      148.10      163.79     26.96 o
   2 -13   2      140.18      159.30     22.98 o
   3 -13   2        0.37       17.67     17.35 o
   4 -13   2       18.02       53.71     25.89 o
  -7 -12   2       12.59       19.99     15.87 o
  -6 -12   2       58.34       86.70     29.59 o
  -5 -12   2        3.79        3.81     11.51 o
  -4 -12   2       75.36       91.60     26.43 o
  -3 -12   2        3.51        4.96      7.51 o
  -2 -12   2       13.38        8.51      8.70 o
  -1 -12   2      167.51      165.95     20.95 o
   0 -12   2      114.84      107.80     15.76 o
   1 -12   2        0.61        0.56      4.44 o
   2 -12   2       15.32       20.48      8.63 o
   3 -12   2       82.88      117.44     31.88 o
   4 -12   2        1.89       20.32     18.95 o
   5 -12   2       34.41       56.96     29.41 o
  -7 -11   2        9.85       24.08     15.15 o
  -6 -11   2       60.38       75.62     26.07 o
  -5 -11   2      246.42      314.56     50.36 o
  -4 -11   2      185.95      300.15     46.77 o
  -3 -11   2      218.66      243.23     40.19 o
  -2 -11   2        3.94        1.07      6.50 o
  -1 -11   2        3.19        2.46     11.62 o
   0 -11   2        6.57        3.84     18.68 o
   1 -11   2       15.38       18.09     23.41 o
   2 -11   2       59.78       59.21     12.14 o
   3 -11   2       18.00       29.22      9.94 o
   4 -11   2        0.22       10.54     14.27 o
   5 -11   2        2.10       15.48     17.18 o
  -8 -10   2        1.50       13.00     13.71 o
  -7 -10   2        0.63        3.44      9.64 o
  -6 -10   2        1.39        2.81      6.00 o
  -5 -10   2        5.39       14.40     12.24 o
  -4 -10   2       34.87       55.97     21.80 o
  -3 -10   2       80.20       96.68     25.89 o
  -2 -10   2       12.77       16.62      4.21 o
  -1 -10   2       62.01       44.74      9.18 o
   0 -10   2     2281.48     2465.94    100.66 o
   1 -10   2      113.39      132.68     18.28 o
   2 -10   2     2669.70     2708.17     79.57 o
   3 -10   2      279.10      296.01     26.34 o
   4 -10   2       98.26       77.65     24.72 o
   5 -10   2       27.05       24.61     14.90 o
   6 -10   2        3.77        4.09      9.11 o
  -8  -9   2        0.70       21.01     15.82 o
  -7  -9   2       61.37       71.24     24.52 o
  -6  -9   2        2.78        8.45     11.83 o
  -5  -9   2        5.45       12.96     11.90 o
  -4  -9   2       40.64       35.68     16.08 o
  -3  -9   2       55.78       47.40     16.55 o
  -2  -9   2       23.28       22.77      4.62 o
  -1  -9   2       86.19       84.69      9.47 o
   0  -9   2      411.70      423.05     29.58 o
   1  -9   2       29.46       23.92      7.86 o
   2  -9   2       27.71       33.66     10.48 o
   3  -9   2      105.57      110.14     16.95 o
   4  -9   2      344.90      332.71     27.91 o
   5  -9   2       37.33       26.30     13.12 o
   6  -9   2       13.92       17.14     15.31 o
  -8  -8   2        1.44       13.02     12.66 o
  -7  -8   2      128.98      133.64     31.50 o
  -6  -8   2       11.03       21.00     11.25 o
  -5  -8   2        9.88       13.46      9.95 o
  -4  -8   2       67.62       57.66     16.79 o
  -3  -8   2      114.82       83.13     25.09 o
  -2  -8   2      330.00      313.70     12.96 o
  -1  -8   2      392.82      416.58     19.63 o
   0  -8   2       16.84       36.56      8.98 o
   1  -8   2       61.77       44.57      9.59 o
   2  -8   2     1232.07     1181.99     47.54 o
   3  -8   2       27.94       21.46      5.91 o
   4  -8   2      143.77      144.85     17.39 o
   5  -8   2      342.74      421.55     55.37 o
   6  -8   2       10.63        0.13      8.50 o
   7  -8   2       79.10       80.53     29.25 o
  -8  -7   2        0.03       14.27     11.36 o
  -7  -7   2        1.17       12.46     13.10 o
  -6  -7   2      154.61      173.86     32.94 o
  -5  -7   2      250.90      273.05     13.80 o
  -4  -7   2      698.23      533.54    153.32 o
  -3  -7   2      572.05      453.45    151.46 o
  -2  -7   2      128.30      125.48     10.40 o
  -1  -7   2     1125.87     1156.46     26.23 o
   0  -7   2        1.03        4.70      4.87 o
   1  -7   2     3696.32     3715.52     79.06 o
   2  -7   2      497.40      463.74     28.04 o
   3  -7   2      340.11      293.83     22.80 o
   4  -7   2       34.61       32.53      6.03 o
   5  -7   2        0.55       -7.30      9.27 o
   6  -7   2       23.98        6.38      6.37 o
   7  -7   2        0.00        2.37      9.16 o
  -8  -6   2        0.21       13.95     12.61 o
  -7  -6   2        5.70       12.14     11.99 o
  -6  -6   2        1.76        6.94      8.74 o
  -5  -6   2        4.53        2.69      2.95 o
  -4  -6   2        4.00       14.89     10.54 o
  -3  -6   2     3256.33     2955.60    179.78 o
  -2  -6   2       14.57       18.41      5.99 o
  -1  -6   2     6419.85     7113.97     85.90 o
   0  -6   2      495.70      609.21     19.49 o
   1  -6   2       34.05       86.75      8.67 o
   2  -6   2     1179.58     1250.16     34.08 o
   3  -6   2      797.99      777.37     45.92 o
   4  -6   2      253.35      263.57     15.98 o
   5  -6   2      127.90       94.49     22.50 o
   6  -6   2       30.34       15.74      6.49 o
   7  -6   2        6.65        6.09     10.35 o
  -8  -5   2       18.65        7.71     13.33 o
  -7  -5   2       19.97       18.71     10.11 o
  -6  -5   2        0.58       -0.12      4.78 o
  -5  -5   2        4.35        8.65      3.08 o
  -4  -5   2     1426.85     1142.57    208.03 o
  -3  -5   2      574.26      508.20     65.74 o
  -2  -5   2      602.19      544.74     27.89 o
  -1  -5   2     1177.00     1104.97     25.66 o
   0  -5   2      321.68      287.10     12.71 o
   1  -5   2     1232.18     1241.89     31.72 o
   2  -5   2      438.19      390.26     17.93 o
   3  -5   2     1113.96     1102.18     30.95 o
   4  -5   2       18.56       23.85     28.43 o
   5  -5   2       10.68       13.54      4.20 o
   6  -5   2       76.56      126.42     53.99 o
   7  -5   2        4.32       28.50     51.59 o
   8  -5   2        0.11      -13.04     16.43 o
  -8  -4   2        0.49      -11.53     12.29 o
  -7  -4   2        0.29       -2.99     14.87 o
  -6  -4   2        0.03       -0.18      6.44 o
  -5  -4   2      171.51      196.31     19.99 o
  -4  -4   2        0.40        0.00      6.28 o
  -3  -4   2       51.08       53.03     13.61 o
  -2  -4   2        7.72        1.52      6.21 o
  -1  -4   2        1.48        6.78      2.03 o
   0  -4   2     4090.55     4410.13     46.12 o
   1  -4   2      169.71      155.08      9.00 o
   2  -4   2     2127.79     2158.90     34.29 o
   3  -4   2      466.21      458.27     18.92 o
   4  -4   2       47.27       52.18     11.77 o
   5  -4   2        1.74        4.04      2.11 o
   6  -4   2       10.65       24.23     14.96 o
   7  -4   2        1.02        6.70     27.14 o
   8  -4   2        0.62        3.48     21.34 o
  -8  -3   2        1.90        5.52      6.66 o
  -7  -3   2        4.28       -5.37     28.86 o
  -6  -3   2       18.48       15.11      7.34 o
  -5  -3   2      154.53      163.20     11.26 o
  -4  -3   2       95.22       90.99      6.29 o
  -3  -3   2        0.40        4.95      6.14 o
  -2  -3   2     1506.30     1437.21     53.53 o
  -1  -3   2        5.74        2.03      2.13 o
   0  -3   2      841.29      829.84     17.94 o
   1  -3   2      735.79      677.68     19.34 o
   2  -3   2      533.44      560.73     16.36 o
   3  -3   2       26.98       28.33      7.17 o
   4  -3   2       42.85       38.84      5.29 o
   5  -3   2      301.99      299.20     17.99 o
   6  -3   2       37.50       64.47      9.34 o
   7  -3   2       71.76       74.23     16.56 o
   8  -3   2        8.23        4.58     29.20 o
  -8  -2   2        7.63       -0.44     12.41 o
  -7  -2   2       17.94       27.67      6.20 o
  -6  -2   2      135.41      121.91     12.23 o
  -5  -2   2       53.19       54.03      6.24 o
  -4  -2   2      247.28      242.65      9.72 o
  -3  -2   2     2883.41     2850.21     43.57 o
  -2  -2   2      159.92      167.03      8.24 o
  -1  -2   2      130.60      111.23      9.39 o
   0  -2   2       43.29       66.94      5.46 o
   1  -2   2      153.85      211.45     10.06 o
   2  -2   2     1037.67     1085.73     19.30 o
   3  -2   2       35.16       35.88      4.15 o
   4  -2   2      129.74      136.80      7.72 o
   5  -2   2      176.08      172.52     11.55 o
   6  -2   2       23.69       28.20      5.72 o
   7  -2   2       58.16       68.26     15.14 o
   8  -2   2        1.45      -11.79      7.86 o
  -8  -1   2       25.13       33.61     18.50 o
  -7  -1   2       19.63       30.10     13.39 o
  -6  -1   2      207.32      200.44     15.75 o
  -5  -1   2      391.53      371.44     16.16 o
  -4  -1   2     2646.13     2508.88     31.93 o
  -3  -1   2     3390.85     3261.93     32.35 o
  -2  -1   2     2878.01     2660.98     23.33 o
  -1  -1   2      443.41      496.03     18.07 o
   1  -1   2     3169.37     3174.83     61.72 o
   2  -1   2      243.87      198.17      9.57 o
   3  -1   2     1529.81     1553.82     23.44 o
   4  -1   2      572.16      568.48     18.82 o
   5  -1   2       35.50       35.48      7.38 o
   6  -1   2      253.14      293.32     19.67 o
   7  -1   2        4.51        1.76     20.14 o
   8  -1   2       10.69       13.34      9.22 o
  -8   0   2      106.97      141.03     34.60 o
  -7   0   2        3.44        9.91     10.82 o
  -6   0   2      370.74      401.65     31.55 o
  -5   0   2        2.10        0.94      2.19 o
  -4   0   2     2250.34     2164.15     39.23 o
  -3   0   2        2.75        1.13      1.89 o
  -2   0   2    10480.83     9860.47     79.47 o
  -1   0   2     1359.05     1318.76     13.71 o
   1   0   2     3739.70     3452.28     33.19 o
   2   0   2      384.92      359.22     10.56 o
   3   0   2        0.08       -0.85      2.50 o
   4   0   2      507.38      505.94     21.54 o
   5   0   2        6.21        5.92      2.34 o
   6   0   2       59.58       64.70      6.63 o
   7   0   2       19.54       23.69      6.75 o
   8   0   2        5.65        0.90      7.01 o
   9   0   2        0.03      -13.57      9.05 o
  -8   1   2       17.52      -10.87     11.18 o
  -7   1   2        1.12       14.08     10.57 o
  -6   1   2      107.71      122.60     11.68 o
  -5   1   2       13.69       20.78      4.34 o
  -4   1   2      235.05      227.71     10.24 o
  -3   1   2       21.81       17.28      1.94 o
  -2   1   2     3504.27     3209.41     23.71 o
  -1   1   2      151.31      166.81      4.02 o
   1   1   2     3203.10     3090.57     38.03 o
   2   1   2     1068.68     1113.60     22.14 o
   3   1   2       74.79       58.62      5.75 o
   4   1   2      278.42      302.33     12.31 o
   5   1   2       44.46       35.42      3.98 o
   6   1   2       19.57       23.42      5.66 o
   7   1   2        6.34        6.50      2.86 o
   8   1   2        3.10        6.45      6.57 o
   9   1   2        6.07      -13.68     15.26 o
  -8   2   2        0.82       -5.09      9.72 o
  -7   2   2        2.00       -1.53      4.50 o
  -6   2   2       28.40        5.37      5.82 o
  -5   2   2        5.13        4.16      1.36 o
  -4   2   2     2577.33     2245.98     30.85 o
  -3   2   2      374.72      340.84     12.23 o
  -2   2   2     4317.90     4355.67     38.14 o
  -1   2   2        4.90        6.20      4.79 o
   1   2   2        4.24        5.66      2.25 o
   2   2   2    84985.49    81584.42    285.23 o
   3   2   2      220.92      177.84     13.57 o
   4   2   2     2189.63     2157.55     44.65 o
   5   2   2      238.26      224.57     15.05 o
   6   2   2      217.95      239.91     14.10 o
   7   2   2       24.49       21.71      5.34 o
   8   2   2       13.35        8.18      5.50 o
   9   2   2        1.37        3.08      7.39 o
  -8   3   2       20.05       21.00     11.84 o
  -7   3   2       13.95       19.46     12.86 o
  -6   3   2      185.06      178.98     22.49 o
  -5   3   2      155.24      179.86     19.47 o
  -4   3   2      430.90      428.46     28.49 o
  -3   3   2      120.48      118.45     10.81 o
  -2   3   2      388.08      416.95      9.70 o
  -1   3   2      572.35      549.44     14.02 o
   0   3   2       55.46       90.46      5.36 o
   1   3   2      223.49      248.78     10.58 o
   2   3   2      869.10      870.23     22.24 o
   3   3   2      939.59      987.04     26.13 o
   4   3   2     2377.62     2338.91     52.31 o
   5   3   2      221.75      236.01     17.97 o
   6   3   2      169.32      169.82     15.03 o
   7   3   2        6.19        3.08      3.56 o
   8   3   2        1.30        0.58      8.38 o
   9   3   2        0.09       -3.71      6.67 o
  -8   4   2       13.93       31.90     12.77 o
  -7   4   2       48.06       65.73     16.22 o
  -6   4   2      223.04      291.60     42.16 o
  -5   4   2       90.46      114.61     17.21 o
  -4   4   2      334.34      409.12     29.38 o
  -3   4   2      908.68      933.76     43.56 o
  -2   4   2      114.44      117.71     11.49 o
  -1   4   2      447.94      440.06      8.59 o
   0   4   2      356.07      339.25      8.58 o
   1   4   2     2963.77     2932.33     46.50 o
   2   4   2     3140.43     3089.75     45.15 o
   3   4   2       92.51       87.12     10.01 o
   4   4   2     2838.59     2883.16     61.86 o
   5   4   2       40.75       32.68      7.36 o
   6   4   2       12.59       22.03     11.17 o
   7   4   2       55.33       38.72      7.58 o
   8   4   2       52.96       47.07      9.76 o
   9   4   2        2.91        7.17     11.94 o
  -8   5   2        1.61       32.50     13.96 o
  -7   5   2        6.91       19.23     11.40 o
  -6   5   2        8.10       19.54     10.53 o
  -5   5   2      142.28      171.07     35.59 o
  -4   5   2      359.80      471.82     52.39 o
  -3   5   2     2504.65     2609.88     71.43 o
  -2   5   2      661.92      614.40     27.10 o
  -1   5   2      136.85      128.72      5.50 o
   0   5   2       58.80       54.73      3.51 o
   1   5   2      160.93      114.65      6.27 o
   2   5   2      660.71      637.79     16.68 o
   3   5   2       59.56       66.38      8.95 o
   4   5   2        1.84      -12.71      8.47 o
   5   5   2      156.29      143.96     23.75 o
   6   5   2        1.80       -1.59      6.25 o
   7   5   2        0.02       -0.59      4.78 o
   8   5   2       19.32        7.26      7.78 o
   9   5   2        9.19        5.71      8.97 o
  -7   6   2       20.15       38.04     18.52 o
  -6   6   2        2.19       27.21     12.95 o
  -5   6   2       38.92       52.90     26.43 o
  -4   6   2        2.07       57.15     33.48 o
  -3   6   2      137.12      135.37      6.81 o
  -2   6   2      211.50      224.35      9.35 o
  -1   6   2     1675.76     1782.78     26.29 o
   0   6   2       61.05       72.83      4.92 o
   1   6   2      783.71      789.61     18.35 o
   2   6   2       42.59       36.51      5.67 o
   3   6   2      393.10      378.73     24.51 o
   4   6   2      211.22      201.10     18.27 o
   5   6   2       67.80       74.67     17.13 o
   6   6   2      135.78      150.72     27.57 o
   7   6   2        0.87       -6.42      7.45 o
   8   6   2        1.90       -2.74      4.79 o
   9   6   2        1.98      -12.78     13.58 o
  -7   7   2        1.35       -0.61      8.93 o
  -6   7   2        3.72       21.81     15.60 o
  -5   7   2        0.10       15.20     12.43 o
  -4   7   2        4.84       20.27     18.05 o
  -3   7   2        0.47        4.55      2.32 o
  -2   7   2      665.97      588.16     18.41 o
  -1   7   2       20.62       15.28      1.97 o
   0   7   2        6.71        6.49      2.23 o
   1   7   2        2.83        2.77      2.37 o
   2   7   2      561.73      565.53     21.30 o
   3   7   2      126.39      125.08     14.47 o
   4   7   2       46.65       54.50     16.03 o
   5   7   2       48.82       66.75     16.71 o
   6   7   2        0.26        2.95      7.45 o
   7   7   2        0.08       -1.10      4.68 o
   8   7   2        4.64       -6.81      9.41 o
   9   7   2        0.23       -4.56      4.70 o
  -7   8   2       22.22       71.58     27.63 o
  -6   8   2       59.37       98.00     29.19 o
  -5   8   2      156.68      205.57     38.59 o
  -4   8   2        0.44       16.62     15.62 o
  -3   8   2      261.21      308.34     20.99 o
  -2   8   2      635.79      549.41     22.89 o
  -1   8   2       87.20       85.20      7.34 o
   0   8   2        1.48        3.89      1.83 o
   1   8   2      129.50      118.37     11.02 o
   2   8   2      157.65      118.75     11.52 o
   3   8   2     1161.21     1166.04     35.31 o
   4   8   2      485.93      482.86     47.46 o
   5   8   2       66.84       55.37     17.13 o
   6   8   2        2.27       -0.57      6.91 o
   7   8   2        0.56        2.70      7.41 o
   8   8   2        5.17       10.92      9.60 o
   9   8   2        0.68       -3.86      6.75 o
  -6   9   2        0.11       26.51     18.47 o
  -5   9   2       35.01       71.42     25.85 o
  -4   9   2      117.93      150.57     34.01 o
  -3   9   2      368.17      373.61     19.61 o
  -2   9   2      169.27      166.33     14.81 o
  -1   9   2       86.89       73.75      8.64 o
   0   9   2      718.15      712.49     28.41 o
   1   9   2        2.38       -0.30      3.07 o
   2   9   2      412.54      365.42     18.73 o
   3   9   2       67.15       52.62     13.13 o
   4   9   2        8.21        6.05      3.09 o
   5   9   2       83.05       90.33     24.13 o
   6   9   2       41.58       41.14     18.44 o
   7   9   2       48.16       51.60     19.37 o
   8   9   2        0.82       -2.92     10.41 o
  -6  10   2        1.46       -2.33     10.24 o
  -5  10   2       14.28       26.72      7.21 o
  -4  10   2       90.25       92.29     25.57 o
  -3  10   2       48.47       29.05     10.86 o
  -2  10   2        8.56        8.19     17.50 o
  -1  10   2      146.56      123.70     11.84 o
   0  10   2        2.05       -0.86      3.49 o
   1  10   2      131.28      127.50     12.15 o
   2  10   2      754.78      748.62     28.39 o
   3  10   2      263.96      258.81     19.95 o
   4  10   2        8.60       16.44      4.59 o
   5  10   2      175.30      185.18     34.00 o
   6  10   2       24.79       18.31     12.29 o
   7  10   2       16.54       19.15     11.62 o
   8  10   2        0.52       -7.06      9.44 o
  -6  11   2        2.75      -26.57     22.56 o
  -5  11   2        6.52        8.59     14.15 o
  -4  11   2        4.30      -23.97     21.79 o
  -3  11   2      911.95      947.84     80.95 o
  -2  11   2      221.10      215.13     20.40 o
  -1  11   2     2051.14     2022.59     66.73 o
   0  11   2       18.95       16.57     10.05 o
   1  11   2      107.76      106.66     11.82 o
   2  11   2      125.65      111.28     11.33 o
   3  11   2      632.94      653.36     30.86 o
   4  11   2      336.35      340.10     19.03 o
   5  11   2      296.39      302.23     46.50 o
   6  11   2        1.91       -0.34      4.85 o
   7  11   2        4.11       -5.15     12.42 o
   8  11   2        0.03       -2.40      6.10 o
  -5  12   2        7.35      -19.10     19.24 o
  -4  12   2       11.95      -18.36     18.18 o
  -3  12   2        4.73      -13.58     19.22 o
  -2  12   2       16.52       13.72     16.21 o
  -1  12   2      646.29      654.55     39.85 o
   0  12   2      246.11      300.29     27.59 o
   1  12   2        2.05       -5.79      6.39 o
   2  12   2      180.01      164.48     14.81 o
   3  12   2      640.46      623.86     31.57 o
   4  12   2       95.43      103.48     28.22 o
   5  12   2        3.64       -1.05      7.27 o
   6  12   2        1.81       -2.05     10.50 o
   7  12   2       30.50       31.95     13.70 o
   8  12   2        1.74       -0.17      7.00 o
  -5  13   2       21.73      -16.91     21.52 o
  -4  13   2       62.40       49.96     18.72 o
  -3  13   2       35.98       34.40     16.28 o
  -2  13   2       10.42        4.64      7.65 o
  -1  13   2      107.04      123.09     18.02 o
   0  13   2       55.70       77.22     14.66 o
   1  13   2      184.85      180.97     23.00 o
   2  13   2       19.09       18.53      7.30 o
   3  13   2      533.08      558.54     61.56 o
   4  13   2       25.64       22.64     14.11 o
   5  13   2       39.77       49.39     22.38 o
   6  13   2        8.30        4.41      5.82 o
   7  13   2       16.19       17.47     15.15 o
  -4  14   2        2.86      -13.02     14.48 o
  -3  14   2        2.25        7.02      7.09 o
  -2  14   2      399.97      486.97     64.10 o
  -1  14   2       23.80       29.37     11.36 o
   0  14   2      378.01      389.81     34.56 o
   1  14   2       56.53       52.75     16.52 o
   2  14   2      424.80      436.27     36.65 o
   3  14   2      571.26      553.37     63.06 o
   4  14   2      179.51      222.96     41.85 o
   5  14   2      248.93      286.05     49.05 o
   6  14   2        1.46       -8.33      9.75 o
   7  14   2        0.87        4.13     10.12 o
  -3  15   2       25.35       38.82     20.66 o
  -2  15   2       35.34       49.19     24.96 o
  -1  15   2        3.71        6.04      5.93 o
   0  15   2      194.05      205.62     26.17 o
   1  15   2       58.13       65.45     15.82 o
   2  15   2       55.77       39.66     12.40 o
   3  15   2       35.56       39.87     18.53 o
   4  15   2        0.63       -0.99      6.53 o
   5  15   2       61.10       56.28     24.61 o
   6  15   2       26.50       38.78     19.34 o
  -3  16   2        6.76       31.84     23.51 o
  -2  16   2        6.03       40.06     25.72 o
  -1  16   2       99.12      111.82     34.81 o
   0  16   2       26.10       51.62     15.46 o
   1  16   2        1.43       -0.03      7.19 o
   2  16   2       26.06       28.04     11.16 o
   3  16   2       79.63       76.90     24.35 o
   4  16   2        0.03       -2.53      6.46 o
   5  16   2        5.50       -5.75     11.72 o
   6  16   2        0.16       23.55     17.53 o
  -2  17   2        0.58       20.62     20.85 o
  -1  17   2      137.43      217.65     46.26 o
   0  17   2       26.35       39.45     13.84 o
   1  17   2       15.86       16.45      9.69 o
   2  17   2        4.71        2.88     12.32 o
   3  17   2        2.87       -1.89      6.30 o
   4  17   2        0.18        4.82      8.88 o
   5  17   2        0.04       11.46     15.46 o
   0  18   2        0.32       24.60     21.60 o
   1  18   2       88.33      127.55     23.56 o
   2  18   2       54.75       50.69     15.31 o
   3  18   2       29.99       36.34     21.48 o
   4  18   2       37.34       75.62     30.32 o
  -4 -16   3        7.06       16.39     18.20 o
  -3 -16   3       34.65       52.30     24.24 o
  -2 -16   3        4.40       -0.14     11.70 o
  -1 -16   3        1.54        1.40      6.07 o
   0 -16   3        3.52        0.00      6.85 o
   1 -16   3       37.11       48.30     14.78 o
  -5 -15   3        3.64        0.35      7.01 o
  -4 -15   3       20.04       31.36     18.52 o
  -3 -15   3       49.42       50.43     21.02 o
  -2 -15   3       23.69       28.63     16.14 o
  -1 -15   3        2.91        6.51      7.86 o
   0 -15   3        6.45       -0.62      7.26 o
   1 -15   3        2.54        7.69     12.07 o
   2 -15   3       11.19       -2.77     11.58 o
  -6 -14   3        5.14       20.26     14.31 o
  -5 -14   3        8.37       20.04     12.00 o
  -4 -14   3       70.63       97.76     29.61 o
  -3 -14   3       62.45       67.06     24.27 o
  -2 -14   3       37.76       53.34     12.96 o
  -1 -14   3       27.85       22.52      9.10 o
   0 -14   3        1.40        1.16      9.51 o
   1 -14   3      166.96      212.93     27.14 o
   2 -14   3       31.19       59.05     22.82 o
   3 -14   3       30.85       44.77     23.54 o
  -6 -13   3        8.06        1.32      5.31 o
  -5 -13   3       31.21       26.37     13.38 o
  -4 -13   3        7.68       10.41     13.42 o
  -3 -13   3       16.19       19.59     14.17 o
  -2 -13   3        5.73       17.30      8.57 o
  -1 -13   3       60.83       57.36     13.09 o
   0 -13   3      200.58      177.34     23.42 o
   1 -13   3        4.61       10.78      8.05 o
   2 -13   3       38.69       57.82     14.61 o
   3 -13   3       12.66       38.78     22.09 o
   4 -13   3       20.81       65.20     28.62 o
  -7 -12   3        8.85       14.31     12.25 o
  -6 -12   3       12.00        4.02      8.30 o
  -5 -12   3       19.01       26.50     16.39 o
  -4 -12   3       59.55       66.57     22.92 o
  -3 -12   3      293.15      278.47     25.69 o
  -2 -12   3      324.92      351.40     29.93 o
  -1 -12   3       51.40       37.66     16.38 o
   0 -12   3        8.14       -6.78      8.20 o
   1 -12   3       22.98       32.70      9.66 o
   2 -12   3       13.31       22.37     12.72 o
   3 -12   3      124.19      180.96     39.23 o
   4 -12   3       68.71       91.03     31.51 o
   5 -12   3       34.82       48.95     26.22 o
  -7 -11   3       72.97       68.19     25.90 o
  -6 -11   3        0.23        4.30     10.69 o
  -5 -11   3        3.61       18.81     14.75 o
  -4 -11   3       12.84       26.74     16.35 o
  -3 -11   3      161.02      174.73     19.17 o
  -2 -11   3      275.24      287.10     25.83 o
  -1 -11   3      330.66      305.72     27.22 o
   0 -11   3      687.35      677.90     42.39 o
   1 -11   3        0.64        6.44      7.49 o
   2 -11   3       64.97       64.01     14.07 o
   3 -11   3      168.94      163.48     22.04 o
   4 -11   3      165.56      142.03     35.84 o
   5 -11   3        0.41       -3.22      7.34 o
  -7 -10   3       38.13       50.60     20.39 o
  -6 -10   3       24.27       31.37     18.41 o
  -5 -10   3       39.86       43.22     19.28 o
  -4 -10   3      161.62      165.98     33.82 o
  -3 -10   3       74.59       92.10     13.53 o
  -2 -10   3       14.34        9.75      5.05 o
  -1 -10   3      113.96       93.47     17.33 o
   0 -10   3      175.90      184.19     23.40 o
   1 -10   3     1813.50     1779.25     66.24 o
   2 -10   3     1102.28     1111.14     52.91 o
   3 -10   3       15.90       20.25      8.63 o
   4 -10   3      301.16      277.34     27.58 o
   5 -10   3       72.97       95.81     28.76 o
   6 -10   3       30.01       26.76     15.45 o
  -8  -9   3        1.05      -12.20     11.42 o
  -7  -9   3        0.88       15.56     12.81 o
  -6  -9   3       47.15       65.52     23.22 o
  -5  -9   3        1.30       13.16     12.95 o
  -4  -9   3       21.58       16.88     11.27 o
  -3  -9   3      282.03      260.48     26.36 o
  -2  -9   3       29.57       28.73      4.94 o
  -1  -9   3       10.54       -0.58      9.71 o
   0  -9   3        1.00        8.97      6.35 o
   1  -9   3      228.61      253.09     23.72 o
   2  -9   3        6.15        2.71      8.84 o
   3  -9   3      231.30      254.85     24.51 o
   4  -9   3       16.98        8.53      6.35 o
   5  -9   3       32.65       28.23     12.78 o
   6  -9   3        0.43       -7.39     11.36 o
  -8  -8   3        0.03       -3.62      5.93 o
  -7  -8   3       37.50       55.12     22.81 o
  -6  -8   3        0.30       -0.95      7.30 o
  -5  -8   3        3.90       13.75     10.26 o
  -4  -8   3      328.95      286.59     36.64 o
  -3  -8   3      183.00      173.70     34.93 o
  -2  -8   3      377.18      326.93     14.84 o
  -1  -8   3       82.60       79.93      8.64 o
   0  -8   3       55.62       55.01     10.81 o
   1  -8   3     1073.89     1050.51     46.20 o
   2  -8   3       64.88       65.90     10.23 o
   3  -8   3     1260.30     1368.15     54.22 o
   4  -8   3      130.44      113.29     19.08 o
   5  -8   3        0.05      -22.79     18.17 o
   6  -8   3       78.35       67.12     22.91 o
   7  -8   3       11.75       17.88     15.40 o
  -8  -7   3       17.81       11.72      8.05 o
  -7  -7   3        0.61       18.68     16.43 o
  -6  -7   3        0.59       16.74     13.93 o
  -5  -7   3        5.56       17.21     13.57 o
  -4  -7   3      578.83      657.20     58.68 o
  -3  -7   3       75.96       57.62     20.40 o
  -2  -7   3      420.92      415.55     20.55 o
  -1  -7   3       33.02       29.16      3.68 o
   0  -7   3      798.01      799.87     36.76 o
   1  -7   3      427.86      419.06     27.28 o
   2  -7   3      647.38      577.22     33.24 o
   3  -7   3       31.20       14.48      9.00 o
   4  -7   3      179.97      206.18     26.01 o
   5  -7   3        0.88      -35.47     23.65 o
   6  -7   3       21.81       21.90     12.82 o
   7  -7   3       27.29       32.05     18.78 o
  -8  -6   3        5.63       -0.51      4.59 o
  -7  -6   3       62.46       78.25     24.54 o
  -6  -6   3        7.56       29.30     15.10 o
  -5  -6   3      188.85      211.61     33.82 o
  -4  -6   3       66.60       99.85     23.18 o
  -3  -6   3     1461.42     1287.85    146.48 o
  -2  -6   3        9.24        3.85      1.47 o
  -1  -6   3      592.57      552.76     30.64 o
   0  -6   3     1905.11     2093.78     55.64 o
   1  -6   3       75.54       74.16     14.46 o
   2  -6   3      182.31      197.79     18.55 o
   3  -6   3        0.51       10.85     13.99 o
   4  -6   3       40.86       49.29     20.92 o
   5  -6   3        0.05      -32.13     21.42 o
   6  -6   3        9.52      -23.45     21.48 o
   7  -6   3       16.15       23.10     11.45 o
  -8  -5   3        4.34       -5.01      9.86 o
  -7  -5   3        3.88       17.84     11.87 o
  -6  -5   3       94.36      124.55     26.01 o
  -5  -5   3        6.07       14.80     12.08 o
  -4  -5   3        1.42       20.09     12.06 o
  -3  -5   3     1359.80     1321.82     71.85 o
  -2  -5   3     2267.26     2090.35     53.33 o
  -1  -5   3     2273.66     2307.23     38.60 o
   0  -5   3     1538.49     1693.28     49.64 o
   1  -5   3       48.57       34.86      7.49 o
   2  -5   3     1517.49     1434.67     37.06 o
   3  -5   3      207.88      234.74     15.71 o
   4  -5   3      436.91      462.97     29.25 o
   5  -5   3       65.76       92.28     12.29 o
   6  -5   3       14.05       -3.46      5.86 o
   7  -5   3       18.22       -5.17     14.13 o
   8  -5   3        0.12       -5.75     11.86 o
  -8  -4   3       14.39       -1.29     10.43 o
  -7  -4   3       22.36       18.55     11.01 o
  -6  -4   3       30.76       66.41     19.27 o
  -5  -4   3      119.98      122.54      8.97 o
  -4  -4   3       67.68       70.72     17.37 o
  -3  -4   3      723.72      799.20     52.18 o
  -2  -4   3     1206.26     1233.88     60.99 o
  -1  -4   3     1796.35     1761.11     70.42 o
   0  -4   3       74.44       81.29      7.65 o
   1  -4   3     1299.49     1296.45     32.43 o
   2  -4   3       63.79       63.23      6.31 o
   3  -4   3     1805.38     1721.54     49.12 o
   4  -4   3       63.39       70.05     10.88 o
   5  -4   3        6.02       13.68      3.60 o
   6  -4   3       24.51       59.39     15.24 o
   7  -4   3        0.93        5.58     31.76 o
   8  -4   3        0.50        8.59     32.67 o
  -8  -3   3        4.18       -7.97     11.61 o
  -7  -3   3       16.95        7.52      7.40 o
  -6  -3   3       48.89       67.61      9.87 o
  -5  -3   3        5.38       11.65      3.73 o
  -4  -3   3      463.97      425.33     33.82 o
  -3  -3   3      186.54      161.12     13.86 o
  -2  -3   3     1674.82     1647.59     46.21 o
  -1  -3   3     2046.77     1959.91     34.15 o
   0  -3   3        2.92        1.68      1.76 o
   1  -3   3      167.18      169.72     10.98 o
   2  -3   3       72.17       74.39      6.60 o
   3  -3   3        0.01        0.09      1.93 o
   4  -3   3       31.48       34.85      5.51 o
   5  -3   3      108.82      120.32      8.47 o
   6  -3   3        0.99       10.11      4.88 o
   7  -3   3        0.03       26.29     20.07 o
   8  -3   3        0.01       -6.17     28.30 o
  -8  -2   3        6.59        6.52     12.32 o
  -7  -2   3       44.47       50.95     11.54 o
  -6  -2   3      123.53      134.33     12.49 o
  -5  -2   3      378.33      397.37     25.22 o
  -4  -2   3      124.76      125.92      8.93 o
  -3  -2   3      561.20      518.85     31.63 o
  -2  -2   3      759.12      701.36     19.07 o
  -1  -2   3     2479.57     2809.11     48.54 o
   0  -2   3       24.88       50.94      7.05 o
   1  -2   3        1.01       -0.85      2.98 o
   2  -2   3      177.03      166.52      8.98 o
   3  -2   3     1747.78     1713.21     32.25 o
   4  -2   3       88.72       73.36      6.32 o
   5  -2   3       17.68       12.21      3.68 o
   6  -2   3        0.61        3.27      3.13 o
   7  -2   3      103.36      119.72     20.53 o
   8  -2   3        5.83       18.24     10.51 o
  -8  -1   3        1.68        6.67     10.15 o
  -7  -1   3       81.58      103.32     27.93 o
  -6  -1   3        5.87       -0.87      4.43 o
  -5  -1   3      242.51      215.24     11.01 o
  -4  -1   3     1277.02     1258.00     27.48 o
  -3  -1   3       48.32       49.92      3.98 o
  -2  -1   3      231.91      212.40      6.56 o
  -1  -1   3      264.52      332.69     16.35 o
   0  -1   3     2570.07     2913.26    145.37 o
   1  -1   3      218.98      227.27     10.21 o
   2  -1   3      417.34      367.04     11.87 o
   3  -1   3      345.65      315.38     12.37 o
   4  -1   3       45.80       48.30      6.22 o
   5  -1   3       35.35       24.10      8.20 o
   6  -1   3       61.99       72.12      9.28 o
   7  -1   3        1.94        1.45      5.56 o
   8  -1   3       13.14       15.16     14.69 o
  -8   0   3       34.59       24.42     10.68 o
  -7   0   3       11.07       26.75     10.80 o
  -6   0   3      320.61      354.97     20.70 o
  -5   0   3        8.59        8.74      2.67 o
  -4   0   3     1102.39     1006.90     39.51 o
  -3   0   3      162.47      181.06      6.96 o
  -2   0   3      671.85      592.02     12.09 o
  -1   0   3      798.60      769.33     16.48 o
   0   0   3       47.13       84.15      7.58 o
   1   0   3      953.30      908.18     24.80 o
   2   0   3     6945.33     6989.19     64.04 o
   3   0   3      165.62      156.43      8.78 o
   4   0   3       89.69       94.60     10.82 o
   5   0   3       36.32       35.76      5.85 o
   6   0   3        1.75       -0.01      2.69 o
   7   0   3        0.70        7.68      5.13 o
   8   0   3        0.36       -2.47      9.87 o
  -8   1   3       19.08       -2.02     14.07 o
  -7   1   3        4.07        8.27     33.57 o
  -6   1   3       11.17       19.50     11.50 o
  -5   1   3        3.36        4.62      2.16 o
  -4   1   3        2.68        1.28      1.59 o
  -3   1   3      119.44      113.67      5.10 o
  -2   1   3      727.67      711.97     12.23 o
  -1   1   3     1106.59     1170.98     13.97 o
   0   1   3     4098.23     4043.05     36.93 o
   1   1   3     1449.67     1356.76     24.22 o
   2   1   3     7427.14     7597.77     62.52 o
   3   1   3       27.05       22.30      3.61 o
   4   1   3      367.03      386.13     30.64 o
   5   1   3       39.40       29.28      5.41 o
   6   1   3      161.04      184.60     12.21 o
   7   1   3        7.43        7.05      5.85 o
   8   1   3       61.99       43.86     16.31 o
   9   1   3        1.05       -6.73     16.73 o
  -8   2   3       67.94       68.28     23.65 o
  -7   2   3        8.66        0.42     32.47 o
  -6   2   3      417.49      502.28     36.10 o
  -5   2   3        2.31        6.92      8.17 o
  -4   2   3      919.30      858.60     40.35 o
  -3   2   3      443.66      413.17     15.16 o
  -2   2   3     1564.08     1564.16     15.11 o
  -1   2   3      122.96      132.78      6.53 o
   0   2   3       16.37       19.91      3.46 o
   1   2   3     2227.26     2298.30     39.92 o
   2   2   3    42618.41    42764.70    467.43 o
   3   2   3      250.53      297.15     14.31 o
   4   2   3    15576.74    16187.68    148.59 o
   5   2   3       33.23       37.82      4.79 o
   6   2   3      228.18      209.20     11.54 o
   7   2   3       65.93       93.75     12.69 o
   8   2   3        0.21       -2.20      4.96 o
   9   2   3        5.29       -2.78     14.18 o
  -8   3   3       17.51       31.26     18.33 o
  -7   3   3       41.37       56.38     19.54 o
  -6   3   3      130.78      170.69     21.98 o
  -5   3   3      157.52      157.14     18.13 o
  -4   3   3       35.92       23.19      8.12 o
  -3   3   3      432.04      451.85     21.49 o
  -2   3   3      793.21      805.24     19.73 o
  -1   3   3     3344.12     3311.01     30.23 o
   0   3   3       43.04       47.07      4.87 o
   1   3   3        4.54        2.20      2.75 o
   2   3   3     1400.07     1366.03     36.36 o
   3   3   3      983.86      986.58     59.70 o
   4   3   3     2479.38     2407.88     55.65 o
   5   3   3       71.43       92.39     11.45 o
   6   3   3      201.60      197.72     15.44 o
   7   3   3       29.19       28.28      6.60 o
   8   3   3        0.00       -5.48      4.05 o
   9   3   3        0.22        0.13      4.66 o
  -8   4   3        5.13       33.63     13.59 o
  -7   4   3       49.48       70.07     17.18 o
  -6   4   3       15.75       28.54     11.16 o
  -5   4   3      125.24      138.24     19.80 o
  -4   4   3      158.64      159.34     18.95 o
  -3   4   3       27.06       27.71      5.98 o
  -2   4   3     1091.92      989.23     17.80 o
  -1   4   3     3846.38     3681.18     47.45 o
   0   4   3      904.45      875.94     16.98 o
   1   4   3      413.11      377.69     18.25 o
   2   4   3       65.78       57.65      5.92 o
   3   4   3      172.34      185.62     15.26 o
   4   4   3     1041.68      999.28     37.53 o
   5   4   3        5.03        6.71      4.72 o
   6   4   3      308.10      310.89     23.63 o
   7   4   3       25.85       40.91     10.12 o
   8   4   3        8.90        5.18      3.89 o
   9   4   3        3.15       -2.33      6.99 o
  -8   5   3        2.38        8.93      9.93 o
  -7   5   3       12.29       42.80     15.21 o
  -6   5   3      131.41      171.10     24.11 o
  -5   5   3        0.12       17.43     11.18 o
  -4   5   3        0.10       28.79     12.00 o
  -3   5   3      479.89      484.20     16.78 o
  -2   5   3     4933.49     4883.20    141.47 o
  -1   5   3     1147.24     1228.77     22.91 o
   0   5   3     2040.43     2303.10     31.01 o
   1   5   3      950.04     1031.68     23.09 o
   2   5   3       55.58       62.57      6.98 o
   3   5   3     3082.43     3013.29     64.28 o
   4   5   3      793.21      822.75     35.85 o
   5   5   3       82.88       78.54     11.20 o
   6   5   3       74.00       51.18      7.38 o
   7   5   3       67.79       80.18     20.24 o
   8   5   3        3.94        5.01      3.61 o
   9   5   3        2.18       -1.35      5.97 o
  -7   6   3        0.25       29.80     13.10 o
  -6   6   3        8.55       43.55     14.65 o
  -5   6   3        5.78       37.03     18.47 o
  -4   6   3      293.60      347.76     49.25 o
  -3   6   3      231.19      234.99     22.43 o
  -2   6   3       48.41       41.13      3.67 o
  -1   6   3      116.47      122.55      6.82 o
   0   6   3     2634.64     2844.56     35.63 o
   1   6   3       79.54       79.45      5.81 o
   2   6   3      476.94      485.00     20.82 o
   3   6   3      139.66      177.43     16.70 o
   4   6   3      248.30      227.70     19.50 o
   5   6   3       27.71       36.92      8.45 o
   6   6   3        4.90       -1.54      7.98 o
   7   6   3       29.24       28.55     13.08 o
   8   6   3        0.26       -6.71      5.55 o
   9   6   3       20.40        1.87      4.55 o
  -7   7   3        0.92       -8.30      6.13 o
  -6   7   3        4.45       38.05     19.35 o
  -5   7   3        7.02       27.43     17.74 o
  -4   7   3       87.69      126.68     28.59 o
  -3   7   3      663.99      672.54     39.08 o
  -2   7   3     1433.57     1535.94     26.06 o
  -1   7   3     2781.84     2927.56     40.86 o
   0   7   3     5409.03     5965.59     75.26 o
   1   7   3        3.08        1.18      4.00 o
   2   7   3      222.98      247.71     26.82 o
   3   7   3      225.78      229.82     26.92 o
   4   7   3      147.52      156.85     23.04 o
   5   7   3       67.71       58.74     10.99 o
   6   7   3        1.01       -5.03      7.85 o
   7   7   3        6.31        7.35      7.90 o
   8   7   3       26.16       26.01     14.02 o
   9   7   3        6.74       -6.01      6.80 o
  -7   8   3       10.38      -13.46     17.16 o
  -6   8   3        2.37       -8.65      7.27 o
  -5   8   3       32.45       58.21     16.89 o
  -4   8   3        0.14      -18.79     12.53 o
  -3   8   3      234.93      227.55     13.00 o
  -2   8   3      169.07      170.18      9.74 o
  -1   8   3       20.67       27.22      4.30 o
   0   8   3      321.41      364.31     19.67 o
   1   8   3      936.95      894.79     25.70 o
   2   8   3      474.50      490.12     21.65 o
   3   8   3       54.57      105.66     20.91 o
   4   8   3       75.69       61.08     10.28 o
   5   8   3       31.25       21.41     10.14 o
   6   8   3        7.81        2.52      4.45 o
   7   8   3        2.18       -2.12      9.00 o
   8   8   3       11.42       26.72     15.12 o
   9   8   3        0.16       -4.37      7.12 o
  -6   9   3        8.60      -18.65     21.37 o
  -5   9   3        8.76      -22.00     21.91 o
  -4   9   3       65.49       31.25     10.20 o
  -3   9   3      218.71      194.71     15.74 o
  -2   9   3      113.09      108.03      8.29 o
  -1   9   3      172.28      170.15     14.01 o
   0   9   3       22.99       30.17      5.91 o
   1   9   3      256.17      267.40     17.30 o
   2   9   3      357.11      330.07     21.90 o
   3   9   3      323.61      334.41     21.79 o
   4   9   3      256.92      256.66     36.03 o
   5   9   3        6.85        5.28      5.53 o
   6   9   3        0.99      -13.09     12.22 o
   7   9   3       43.01       41.64     17.83 o
   8   9   3        6.27       -4.61      9.37 o
  -6  10   3       20.75       -9.01     16.76 o
  -5  10   3       16.60      -13.39     17.39 o
  -4  10   3      121.21      111.91     26.03 o
  -3  10   3       32.35       15.16     13.64 o
  -2  10   3       85.61       90.78      8.30 o
  -1  10   3      780.74      773.26     31.55 o
   0  10   3       16.38       16.88      4.96 o
   1  10   3       78.87       89.17     10.66 o
   2  10   3      183.07      160.34     16.41 o
   3  10   3        4.15       -0.23      5.16 o
   4  10   3        5.04        6.46      7.62 o
   5  10   3        2.01       -7.91      7.60 o
   6  10   3        9.01        3.37      6.66 o
   7  10   3       80.93       83.46     25.94 o
   8  10   3        6.73        0.65      7.58 o
  -6  11   3       16.82        9.90     12.93 o
  -5  11   3       97.62       88.53     26.99 o
  -4  11   3      199.56      186.94     37.81 o
  -3  11   3      154.12      164.09     33.89 o
  -2  11   3      586.43      665.55     36.16 o
  -1  11   3       19.45       14.54      4.32 o
   0  11   3       17.22       10.67      6.05 o
   1  11   3        4.34       -2.09      4.08 o
   2  11   3        0.72        2.55      4.43 o
   3  11   3       12.35       34.38     10.35 o
   4  11   3       35.18       32.22      6.36 o
   5  11   3       44.45       53.08     18.71 o
   6  11   3       43.30       53.03     20.57 o
   7  11   3        1.29      -16.71     16.72 o
   8  11   3       16.76        2.04      6.92 o
  -5  12   3       40.03       35.99     18.57 o
  -4  12   3       21.31       -9.88     16.58 o
  -3  12   3       36.55       33.28     12.65 o
  -2  12   3      274.81      307.51     25.79 o
  -1  12   3       66.50       85.26     13.21 o
   0  12   3      107.83      142.80     15.70 o
   1  12   3       29.97       32.20      6.77 o
   2  12   3       10.12       12.33      4.64 o
   3  12   3      195.65      171.94     17.52 o
   4  12   3        1.58        2.97      8.94 o
   5  12   3       78.30       84.52     25.26 o
   6  12   3       18.93        0.58      6.12 o
   7  12   3       32.30       22.43     14.24 o
   8  12   3        0.04      -10.63     13.62 o
  -5  13   3        0.08        4.08      6.87 o
  -4  13   3        4.67        8.42     10.85 o
  -3  13   3        0.60       -4.42     12.41 o
  -2  13   3        0.13       -2.52      8.12 o
  -1  13   3       34.76       43.79     11.46 o
   0  13   3       38.60       14.86      7.17 o
   1  13   3      652.97      647.00     32.83 o
   2  13   3      370.73      358.67     23.57 o
   3  13   3     1302.13     1322.65     50.76 o
   4  13   3       15.15        4.10      6.81 o
   5  13   3      280.38      272.52     44.96 o
   6  13   3        0.12      -15.23     15.00 o
   7  13   3       19.72       11.70     10.37 o
  -4  14   3       16.55       11.32     12.70 o
  -3  14   3       28.18       43.10     19.61 o
  -2  14   3        0.54        2.95     10.84 o
  -1  14   3      422.33      455.79     36.06 o
   0  14   3      117.44      114.78     19.51 o
   1  14   3       75.51       67.44     10.07 o
   2  14   3      200.47      179.90     17.36 o
   3  14   3        1.82       15.73      4.91 o
   4  14   3      343.17      379.39     54.17 o
   5  14   3        0.15        4.43      6.44 o
   6  14   3       34.53       35.55     18.19 o
   7  14   3        0.28       -5.68      9.86 o
  -3  15   3       20.87       38.71     21.91 o
  -2  15   3        2.86        7.28     11.29 o
  -1  15   3        2.40        7.58      8.64 o
   0  15   3        4.93       23.83     11.37 o
   1  15   3      170.76      198.07     25.78 o
   2  15   3      190.93      186.58     25.13 o
   3  15   3        2.75        3.04      5.13 o
   4  15   3      110.14      100.60     29.10 o
   5  15   3        0.09        1.49      8.35 o
   6  15   3       16.18        9.58      8.59 o
   7  15   3        5.42        1.87      7.59 o
  -3  16   3       63.53      111.94     35.68 o
  -2  16   3        0.30       31.33     20.78 o
  -1  16   3       29.54       83.61     29.67 o
   0  16   3        5.80       22.61     11.98 o
   1  16   3       53.27       70.21     16.62 o
   2  16   3        0.47        1.87      7.14 o
   3  16   3       28.52       28.60     14.47 o
   4  16   3        0.54       -1.41      4.93 o
   5  16   3        0.10       -7.54     12.16 o
   6  16   3        0.00       18.89     17.44 o
  -2  17   3      137.84      155.96     41.45 o
  -1  17   3       27.28       81.04     30.21 o
   0  17   3       53.88       90.25     22.60 o
   1  17   3       10.88       26.44     11.79 o
   2  17   3       42.23       29.25     12.04 o
   3  17   3       20.51       32.38     14.99 o
   4  17   3        0.66        0.55      7.21 o
   5  17   3       10.69       25.60     16.61 o
   0  18   3        0.13       15.22     18.52 o
   1  18   3       17.88       29.20     12.84 o
   2  18   3        7.10       19.22     11.63 o
   3  18   3        5.58        5.34      5.18 o
   4  18   3        0.14        2.19      8.00 o
  -3 -16   4       10.78       28.35     19.57 o
  -2 -16   4      109.41      187.51     42.90 o
  -1 -16   4       44.36       69.68     24.05 o
   0 -16   4        3.51        5.52      6.52 o
  -4 -15   4        4.71       18.53     14.65 o
  -3 -15   4        1.60        1.16     11.11 o
  -2 -15   4      126.75      154.42     39.53 o
  -1 -15   4        0.11       -2.88      5.89 o
   0 -15   4        0.76      -11.05      8.67 o
   1 -15   4        0.01       -9.59     18.56 o
   2 -15   4       12.54      -11.67     19.79 o
  -5 -14   4        3.20        6.45     13.10 o
  -4 -14   4       23.86       25.97     16.25 o
  -3 -14   4       60.42       66.52     26.98 o
  -2 -14   4       40.21       40.02     20.03 o
  -1 -14   4        0.97        0.90      6.59 o
   0 -14   4        6.91        1.79      5.40 o
   1 -14   4        8.91        2.97     10.48 o
   2 -14   4      189.15      241.58     30.27 o
   3 -14   4       29.12       79.92     29.16 o
  -6 -13   4       16.41       36.39     19.16 o
  -5 -13   4       10.19        5.64     10.15 o
  -4 -13   4       22.71       36.66     16.40 o
  -3 -13   4        1.27        8.78      8.86 o
  -2 -13   4      145.21      176.58     23.71 o
  -1 -13   4      202.00      198.87     25.16 o
   0 -13   4       56.70       42.47     10.02 o
   1 -13   4       24.45       32.40     11.33 o
   2 -13   4       17.37       38.80     13.18 o
   3 -13   4       19.42       34.80     21.67 o
   4 -13   4       33.68       67.48     28.95 o
  -6 -12   4        2.83        3.88      5.27 o
  -5 -12   4        2.26       -8.07     10.16 o
  -4 -12   4       19.31       24.28     15.36 o
  -3 -12   4      331.42      353.96     52.75 o
  -2 -12   4       76.57       83.36     15.43 o
  -1 -12   4      319.15      292.92     28.90 o
   0 -12   4       34.48       30.72      9.50 o
   1 -12   4       30.01       21.06      9.33 o
   2 -12   4        0.08        1.94      4.55 o
   3 -12   4      106.32      115.73     32.61 o
   4 -12   4        6.80       33.79     22.59 o
  -7 -11   4        0.01        8.89      8.34 o
  -6 -11   4       45.93       35.65     18.18 o
  -5 -11   4        1.66       -6.50      6.83 o
  -4 -11   4       23.59        6.77     10.25 o
  -3 -11   4      131.47      177.85     34.97 o
  -2 -11   4       12.99       10.56      6.67 o
  -1 -11   4       64.82       52.31     11.13 o
   0 -11   4       22.25       22.02      9.63 o
   1 -11   4      340.81      312.61     29.86 o
   2 -11   4      231.52      230.36     26.31 o
   3 -11   4       32.26       46.67     11.96 o
   4 -11   4       61.70       74.35     27.37 o
   5 -11   4        5.38       25.83     17.90 o
  -7 -10   4        1.67        1.08      5.28 o
  -6 -10   4      106.79      138.67     34.04 o
  -5 -10   4      115.82      160.32     33.96 o
  -4 -10   4      100.47      100.65     27.54 o
  -3 -10   4        7.18       11.44      7.71 o
  -2 -10   4       86.70       68.07     12.49 o
  -1 -10   4      210.32      230.01     22.26 o
   0 -10   4       15.34       15.50      8.69 o
   1 -10   4      552.72      485.45     35.60 o
   2 -10   4       40.16       44.11     11.82 o
   3 -10   4      415.73      426.43     34.64 o
   4 -10   4       10.01       11.10      6.94 o
   5 -10   4        2.51       -9.40     14.29 o
   6 -10   4       14.95       23.35     17.71 o
  -7  -9   4       10.56       12.65     11.05 o
  -6  -9   4       24.06       29.71     15.73 o
  -5  -9   4      177.94      188.39     36.11 o
  -4  -9   4      185.67      216.35     36.17 o
  -3  -9   4      186.87      191.75     16.68 o
  -2  -9   4     1639.25     1583.82     66.05 o
  -1  -9   4       62.73      105.69     16.21 o
   0  -9   4      346.61      372.93     29.09 o
   1  -9   4      103.63      112.60     16.20 o
   2  -9   4      100.72       96.13     14.76 o
   3  -9   4       64.59       71.81     12.66 o
   4  -9   4       12.01       14.71      7.23 o
   5  -9   4       43.96       52.90     20.38 o
   6  -9   4        2.75       14.66     13.64 o
  -8  -8   4       10.88       10.68      9.91 o
  -7  -8   4      123.24      125.25     31.44 o
  -6  -8   4      105.21       85.37     24.29 o
  -5  -8   4       43.56       35.32     12.73 o
  -4  -8   4       18.86       11.44      6.78 o
  -3  -8   4       39.91       36.29     14.13 o
  -2  -8   4      324.80      314.68     15.47 o
  -1  -8   4       32.29       32.94     10.18 o
   0  -8   4        3.07        3.20      3.84 o
   1  -8   4      101.81       76.97     14.54 o
   2  -8   4      899.27      892.00     45.68 o
   3  -8   4      299.64      279.84     25.10 o
   4  -8   4     1058.25     1108.29     54.17 o
   5  -8   4       44.04       28.81     12.23 o
   6  -8   4        8.88       -2.13      6.09 o
  -8  -7   4        2.10        9.38      8.86 o
  -7  -7   4      146.05      171.71     35.09 o
  -6  -7   4        6.88        2.17      5.17 o
  -5  -7   4      115.92      110.78     24.54 o
  -4  -7   4       31.01       17.51     10.42 o
  -3  -7   4       47.55       37.80     14.51 o
  -2  -7   4      508.99      513.19     31.02 o
  -1  -7   4      315.22      311.82     27.40 o
   0  -7   4      935.98      870.56     48.07 o
   1  -7   4       33.74       17.57     12.16 o
   2  -7   4       82.57       55.79      9.41 o
   3  -7   4      178.39      175.33     20.77 o
   4  -7   4       37.20       25.25      6.61 o
   5  -7   4        9.20      -10.27     17.22 o
   6  -7   4      317.77      307.13     51.69 o
   7  -7   4        5.83      -10.07      9.72 o
  -8  -6   4        8.24        3.75      4.01 o
  -7  -6   4       34.90       30.43     15.36 o
  -6  -6   4       68.93       55.78     16.51 o
  -5  -6   4      486.59      466.25     50.06 o
  -4  -6   4       24.91       17.51      7.96 o
  -3  -6   4       41.66       69.09     18.87 o
  -2  -6   4      242.65      286.71     17.39 o
  -1  -6   4     1411.98     1245.97     41.76 o
   0  -6   4       75.16       50.39     12.24 o
   1  -6   4      354.76      345.18     24.27 o
   2  -6   4        0.27       -0.13      3.82 o
   3  -6   4      382.93      383.06     27.96 o
   4  -6   4      252.28      305.64     26.19 o
   5  -6   4       48.25       58.56     23.07 o
   6  -6   4       13.65        1.78     15.53 o
   7  -6   4       91.22      104.71     29.24 o
  -8  -5   4        0.33       -2.97      8.07 o
  -7  -5   4        2.51      -10.48     10.03 o
  -6  -5   4        6.68        8.70      9.09 o
  -5  -5   4        4.83       -5.80      5.96 o
  -4  -5   4      836.19      901.72     63.51 o
  -3  -5   4     1527.23     1381.64    167.53 o
  -2  -5   4     1720.66     1746.48     47.24 o
  -1  -5   4     3890.52     4030.76    111.44 o
   0  -5   4       14.40        8.76      5.20 o
   1  -5   4      518.70      544.56     28.98 o
   2  -5   4      155.32      166.91     17.00 o
   3  -5   4      859.42      857.66     42.68 o
   4  -5   4      152.97      151.99     17.67 o
   5  -5   4       85.01       85.47     13.24 o
   6  -5   4        0.16       11.77     13.02 o
   7  -5   4       23.25       21.35     12.92 o
  -8  -4   4        0.14       -1.96      7.33 o
  -7  -4   4        9.41       -1.54      4.12 o
  -6  -4   4       47.77       64.87     17.56 o
  -5  -4   4        1.25        0.73      4.83 o
  -4  -4   4      152.93      183.44     27.26 o
  -3  -4   4      135.80      128.24      9.87 o
  -2  -4   4      847.63      888.96     69.78 o
  -1  -4   4     5842.67     5968.94     75.95 o
   0  -4   4     4309.52     4693.76     74.81 o
   1  -4   4     6224.91     6896.76    189.88 o
   2  -4   4     2098.16     2188.00     44.74 o
   3  -4   4      326.16      270.54     22.34 o
   4  -4   4      128.33      110.69     24.28 o
   5  -4   4        6.34        9.37      5.02 o
   6  -4   4        1.36        8.83      5.93 o
   7  -4   4       15.89       57.13     39.29 o
   8  -4   4        0.01      -27.03     18.02 o
  -8  -3   4        1.51       -5.54      9.91 o
  -7  -3   4       13.78       16.32     13.81 o
  -6  -3   4       24.83       19.87      5.91 o
  -5  -3   4       32.08       30.91      4.71 o
  -4  -3   4      124.16      124.40     21.11 o
  -3  -3   4      161.29      174.64     12.73 o
  -2  -3   4     1959.20     1871.42     74.68 o
  -1  -3   4      497.92      535.11     20.39 o
   0  -3   4      460.29      542.64     20.32 o
   1  -3   4        0.44       -2.38      2.64 o
   2  -3   4     1947.85     1889.14     33.97 o
   3  -3   4      358.88      358.55     24.82 o
   4  -3   4       13.08       10.99      7.65 o
   5  -3   4      376.88      428.77     19.67 o
   6  -3   4        2.88        6.97      4.95 o
   7  -3   4        4.14       21.77     10.82 o
   8  -3   4        0.15       23.96     11.83 o
  -8  -2   4        0.08       -7.52      7.27 o
  -7  -2   4        0.71       -3.65      8.61 o
  -6  -2   4       14.80        6.79     10.44 o
  -5  -2   4       91.45       80.36      7.51 o
  -4  -2   4       27.15       21.82      4.28 o
  -3  -2   4     1265.60     1290.90     35.89 o
  -2  -2   4     1313.58     1178.76     38.79 o
  -1  -2   4       44.18       42.32      6.94 o
   0  -2   4      692.32      692.46     27.63 o
   1  -2   4       22.50       22.29      6.89 o
   2  -2   4       28.04       21.34      3.42 o
   3  -2   4        6.80        3.82      2.60 o
   4  -2   4        1.54       -0.72      4.24 o
   5  -2   4        7.54        4.94      4.25 o
   6  -2   4       70.63       91.34     12.06 o
   7  -2   4       47.11       62.38     15.01 o
   8  -2   4        7.97       16.45      9.46 o
  -8  -1   4        1.97        0.54      9.02 o
  -7  -1   4       35.66       51.76     21.65 o
  -6  -1   4        5.59       -0.51      5.03 o
  -5  -1   4       85.65       93.03      8.25 o
  -4  -1   4      165.64      144.42      9.04 o
  -3  -1   4       52.50       56.92      5.07 o
  -2  -1   4      112.45      112.24      6.03 o
  -1  -1   4       76.41       72.68      9.17 o
   0  -1   4     3416.11     3344.61    170.53 o
   1  -1   4     1385.71     1340.52     48.86 o
   2  -1   4        6.88        3.54      2.87 o
   3  -1   4      261.25      288.68     13.95 o
   4  -1   4      666.72      670.48     24.10 o
   5  -1   4       93.42       99.54     10.66 o
   6  -1   4       23.25        3.84      4.69 o
   7  -1   4       72.23       70.38     14.27 o
   8  -1   4        8.60       12.06      6.47 o
  -8   0   4       26.12       23.02      7.14 o
  -7   0   4       12.71       41.67     20.53 o
  -6   0   4        3.07       -0.03      3.27 o
  -5   0   4       29.49       21.23      3.33 o
  -4   0   4       13.25       10.46      2.26 o
  -3   0   4      227.20      235.66      8.76 o
  -2   0   4       62.12       79.77      4.90 o
  -1   0   4     2505.48     2582.71     50.63 o
   0   0   4      267.26      316.15     16.40 o
   1   0   4      106.27      112.12      8.33 o
   2   0   4      198.54      195.54      9.76 o
   3   0   4      395.08      394.11     16.37 o
   4   0   4      185.31      192.74     16.07 o
   5   0   4        0.04       -5.00      3.67 o
   6   0   4       26.18       -3.50      8.55 o
   7   0   4        0.03        2.39      3.43 o
   8   0   4        0.14       -3.17      7.11 o
  -8   1   4        9.25      -26.34     17.56 o
  -7   1   4        0.31      -18.43     18.82 o
  -6   1   4       23.23       51.98     25.46 o
  -5   1   4       45.96       36.93      6.44 o
  -4   1   4      244.80      233.34     13.67 o
  -3   1   4     3596.81     3687.69     35.34 o
  -2   1   4     2074.26     2076.36     24.10 o
  -1   1   4    16690.69    16033.51     75.62 o
   0   1   4       24.69       20.91      2.43 o
   1   1   4      523.78      451.09     16.09 o
   2   1   4     2563.89     2289.05     45.76 o
   3   1   4        2.85        2.05      2.71 o
   4   1   4      739.69      699.42     30.57 o
   5   1   4       29.84       40.39      8.10 o
   6   1   4      106.00      107.52      9.54 o
   7   1   4        2.78        4.73      3.39 o
   8   1   4        4.08      -10.33      7.97 o
   9   1   4        0.03       -7.55      6.41 o
  -8   2   4       30.43        7.12     11.03 o
  -7   2   4        2.42      -24.89     16.79 o
  -6   2   4      373.57      435.52     33.37 o
  -5   2   4        1.54        5.32      3.47 o
  -4   2   4      341.47      343.21     14.53 o
  -3   2   4      211.90      223.94      7.49 o
  -2   2   4       35.98       32.87      2.31 o
  -1   2   4      655.52      711.82     11.40 o
   0   2   4        0.13       -0.24      1.35 o
   1   2   4       12.45       16.13      4.43 o
   2   2   4      383.66      394.14     19.64 o
   3   2   4       53.53       60.84     13.68 o
   4   2   4      278.20      277.46     44.87 o
   5   2   4       77.78       86.56     12.50 o
   6   2   4      242.63      263.75     17.28 o
   7   2   4       13.54       13.13      6.19 o
   8   2   4       16.50       14.80      6.97 o
   9   2   4        3.89       -0.37     12.46 o
  -8   3   4       22.94       30.87     20.00 o
  -7   3   4        0.13      -13.04      9.28 o
  -6   3   4       21.88       31.87     11.01 o
  -5   3   4       23.17       27.57     19.17 o
  -4   3   4       96.91       90.98      9.61 o
  -3   3   4      748.35      729.87     17.97 o
  -2   3   4     2042.08     1927.82     21.90 o
  -1   3   4      322.64      340.09      8.03 o
   0   3   4     9949.92    10541.25     87.25 o
   1   3   4     7063.84     8353.64     94.44 o
   2   3   4       17.78       18.87      4.71 o
   3   3   4      161.88      162.67     14.04 o
   4   3   4      401.68      441.01     38.63 o
   5   3   4       21.69       30.01      7.17 o
   6   3   4        0.89        3.97      4.02 o
   7   3   4       18.51       19.29      4.68 o
   8   3   4        1.70        3.25      3.01 o
   9   3   4        8.64        4.48      9.28 o
  -8   4   4       16.52       55.64     24.93 o
  -7   4   4       60.57       58.93     22.84 o
  -6   4   4        1.26       -1.35      7.44 o
  -5   4   4        1.21       -8.66     10.47 o
  -4   4   4       70.09       64.36      6.90 o
  -3   4   4        7.44        4.23      1.71 o
  -2   4   4     1144.29     1067.14     20.76 o
  -1   4   4      358.18      360.88     10.32 o
   0   4   4       10.97       23.60      4.40 o
   1   4   4      717.83      784.38     27.11 o
   2   4   4      241.61      289.45     18.28 o
   3   4   4      316.85      288.49     27.96 o
   4   4   4     3044.59     2990.32     66.82 o
   5   4   4       81.05       84.56     11.96 o
   6   4   4       32.99       26.40      8.31 o
   7   4   4        5.69        6.36      5.33 o
   8   4   4       50.52       55.80     10.76 o
   9   4   4        1.33        7.66     10.22 o
  -7   5   4       90.47      102.09     19.58 o
  -6   5   4       45.92       24.65     26.41 o
  -5   5   4       66.98       50.39     56.21 o
  -4   5   4      341.56      323.75     33.91 o
  -3   5   4      501.31      595.99     33.31 o
  -2   5   4       83.67       72.42      3.68 o
  -1   5   4       71.48       60.15      4.41 o
   0   5   4       34.42       38.56      4.21 o
   1   5   4        2.75        8.64      2.43 o
   2   5   4     1298.16     1439.23     59.54 o
   3   5   4       19.01       21.62      6.76 o
   4   5   4      574.33      564.96     30.55 o
   5   5   4      167.36      210.19     19.84 o
   6   5   4      232.69      225.57     20.84 o
   7   5   4        4.10        8.39      3.54 o
   8   5   4       40.09       47.23      9.88 o
   9   5   4        5.26       -2.37      5.08 o
  -7   6   4        1.17       -1.72     31.54 o
  -6   6   4        0.12       -3.33     38.90 o
  -5   6   4        0.11        3.84     46.75 o
  -4   6   4      402.31      390.91     30.48 o
  -3   6   4      228.31      263.32     14.29 o
  -2   6   4      772.24      822.28     18.76 o
  -1   6   4      521.75      464.63     15.73 o
   0   6   4     1619.93     1659.81     29.75 o
   1   6   4     1056.51     1054.33     28.72 o
   2   6   4      323.22      346.14     25.33 o
   3   6   4      131.77      146.39     15.46 o
   4   6   4       57.72       59.07      9.78 o
   5   6   4       27.09       26.28      6.72 o
   6   6   4       22.37       19.39      4.05 o
   7   6   4       17.91       18.98     11.66 o
   8   6   4       34.01       31.09     10.54 o
   9   6   4        9.52        3.13      5.75 o
  -7   7   4        0.52        8.02     39.43 o
  -6   7   4       36.61       35.89     60.61 o
  -5   7   4       71.81       64.40     33.38 o
  -4   7   4       68.17       46.48     11.65 o
  -3   7   4      137.43      134.56     11.23 o
  -2   7   4      176.82      188.44      8.90 o
  -1   7   4     4727.25     4774.80     58.84 o
   0   7   4      333.00      387.61     15.90 o
   1   7   4      267.80      288.23     16.17 o
   2   7   4     1874.05     1999.46     72.76 o
   3   7   4      116.77      120.98     21.63 o
   4   7   4     1031.71     1036.17     45.14 o
   5   7   4        0.22        1.87      3.97 o
   6   7   4       81.16       79.18     12.32 o
   7   7   4        2.24       -1.78      7.66 o
   8   7   4        0.48        0.22      4.55 o
   9   7   4        5.83        1.08      5.81 o
  -7   8   4       13.41      -22.05     18.17 o
  -6   8   4        0.60      -20.76     16.38 o
  -5   8   4        1.95      -20.38     18.45 o
  -4   8   4       25.87      -19.45     18.36 o
  -3   8   4       33.62       18.79      5.55 o
  -2   8   4       50.38       58.70      5.54 o
  -1   8   4        0.52        1.78      1.76 o
   0   8   4      154.70      175.64     11.52 o
   1   8   4     2693.78     3019.92     56.08 o
   2   8   4       13.43        7.53      2.76 o
   3   8   4      634.48      812.27     39.48 o
   4   8   4        5.93       13.85      7.93 o
   5   8   4       21.45       12.46      7.85 o
   6   8   4        1.10       -3.20      6.20 o
   7   8   4       21.79       16.11      9.69 o
   8   8   4        5.18        3.25      8.15 o
   9   8   4        2.21        8.75     10.08 o
  -6   9   4       12.58       -5.94     15.41 o
  -5   9   4       12.64       -4.73     13.55 o
  -4   9   4        2.02      -24.39     16.32 o
  -3   9   4        0.58      -16.98     11.32 o
  -2   9   4      266.77      273.39     13.31 o
  -1   9   4        4.38        0.92      2.20 o
   0   9   4        0.32        1.83      6.97 o
   1   9   4       14.35        4.25      2.87 o
   2   9   4       41.15       38.03      5.68 o
   3   9   4      215.13      221.37     29.85 o
   4   9   4      118.55      107.05     15.41 o
   5   9   4       88.34       78.77     14.43 o
   6   9   4        0.56        2.75      5.77 o
   7   9   4        1.05       -2.13      6.39 o
   8   9   4       15.29       16.10     11.78 o
  -6  10   4        3.32       -6.13      9.17 o
  -5  10   4       34.20       17.69      9.09 o
  -4  10   4      110.28       91.73     23.43 o
  -3  10   4       34.05       22.42     10.25 o
  -2  10   4       17.81       21.64      3.61 o
  -1  10   4       57.25       57.50      8.79 o
   0  10   4     2196.83     2164.26     53.55 o
   1  10   4      106.26      125.34     13.01 o
   2  10   4       31.58       21.71      4.56 o
   3  10   4      108.89      102.80     10.95 o
   4  10   4      122.75      117.75     16.74 o
   5  10   4      155.09      143.74     29.09 o
   6  10   4        0.22       -7.98      9.79 o
   7  10   4        1.53       -2.41      6.47 o
   8  10   4        0.20       -2.06      8.56 o
  -6  11   4       17.06       27.96     16.79 o
  -5  11   4       21.37        8.51      7.80 o
  -4  11   4       37.40       24.39     16.09 o
  -3  11   4        1.75      -15.06     15.30 o
  -2  11   4      217.65      187.24     15.42 o
  -1  11   4      208.96      182.44     16.69 o
   0  11   4       50.79       54.92      9.42 o
   1  11   4      247.17      255.78     19.33 o
   2  11   4      127.05      149.88     17.02 o
   3  11   4      371.90      320.49     24.19 o
   4  11   4       66.40       64.16     10.67 o
   5  11   4       77.91      107.06     15.57 o
   6  11   4       25.24       18.15     10.72 o
   7  11   4       51.72       71.29     24.71 o
   8  11   4        0.43       -2.86      7.85 o
  -5  12   4       14.75       24.02     14.74 o
  -4  12   4       11.29        7.58      8.85 o
  -3  12   4        0.41       16.67     11.47 o
  -2  12   4       91.65      100.21     12.03 o
  -1  12   4        3.22        6.53      7.67 o
   0  12   4        8.91        5.92      3.35 o
   1  12   4       10.49        7.64      5.42 o
   2  12   4       78.63       93.37     14.46 o
   3  12   4      192.05      201.24     20.34 o
   4  12   4       24.05       17.46     10.75 o
   5  12   4      289.55      280.08     44.96 o
   6  12   4       32.84       31.65     17.03 o
   7  12   4       37.47       35.62     19.58 o
   8  12   4       34.43       28.80     18.56 o
  -5  13   4       44.41       54.05     24.25 o
  -4  13   4        0.16        1.61     13.78 o
  -3  13   4        9.75        1.82      8.14 o
  -2  13   4       76.88       94.25     27.96 o
  -1  13   4     2323.15     2327.00     63.81 o
   0  13   4      241.03      308.15     31.44 o
   1  13   4     3698.17     3655.69     78.65 o
   2  13   4       33.73       24.06      4.58 o
   3  13   4       30.41       22.71      7.56 o
   4  13   4       46.47       53.20     10.13 o
   5  13   4        0.96       -6.58      7.22 o
   6  13   4        0.04       -1.50      7.79 o
   7  13   4        8.58      -10.14     17.13 o
   8  13   4        6.08        1.06      7.46 o
  -4  14   4       58.31       78.10     29.39 o
  -3  14   4      228.28      265.00     49.05 o
  -2  14   4        3.62       14.83     17.15 o
  -1  14   4        8.85       12.34      9.17 o
   0  14   4       61.66       67.22     13.68 o
   1  14   4      172.31      176.52     18.11 o
   2  14   4      280.38      279.29     26.20 o
   3  14   4       42.43       43.60     10.39 o
   4  14   4      240.66      228.38     41.31 o
   5  14   4       61.89       42.14     19.87 o
   6  14   4       77.99      128.99     33.15 o
   7  14   4        1.80        0.01      7.96 o
  -3  15   4       16.69       25.59     18.60 o
  -2  15   4       48.06       53.91     24.26 o
  -1  15   4       99.01      137.23     36.29 o
   0  15   4        3.89        5.04      9.40 o
   1  15   4       64.90       81.55     12.56 o
   2  15   4        7.05       -4.40      5.42 o
   3  15   4       15.47        7.17      5.84 o
   4  15   4       49.21       70.07     25.23 o
   5  15   4       64.68       78.71     27.21 o
   6  15   4       31.19       51.42     23.41 o
   7  15   4        0.98        8.42      5.30 o
  -3  16   4        2.07       14.43     16.63 o
  -2  16   4       15.95       42.56     23.19 o
  -1  16   4        2.15       22.08     18.53 o
   0  16   4      161.88      258.09     30.43 o
   1  16   4       14.45       18.58      9.02 o
   2  16   4       70.76       61.78     12.64 o
   3  16   4        0.26        8.44     11.36 o
   4  16   4        0.03       -6.64      8.71 o
   5  16   4       78.59       87.82     29.24 o
   6  16   4        0.03       10.22     15.82 o
  -2  17   4        4.87       29.48     22.74 o
  -1  17   4        3.23       36.12     24.38 o
   0  17   4      275.48      315.16     34.32 o
   1  17   4        6.73       21.93     10.70 o
   2  17   4        3.15        6.14      9.62 o
   3  17   4        3.08       -7.55     12.02 o
   4  17   4       45.68       36.72     20.13 o
   5  17   4        2.06        2.80      6.61 o
   0  18   4       13.18       40.60     23.50 o
   1  18   4       39.01       63.69     16.83 o
   2  18   4       43.15       70.09     26.10 o
   3  18   4        2.21       11.42      9.29 o
   4  18   4        0.13       -1.53     11.70 o
  -4 -15   5        0.96       -4.48      8.63 o
  -3 -15   5      126.80      162.30     40.22 o
  -2 -15   5       18.21       62.96     25.59 o
  -1 -15   5       74.77      112.91     32.75 o
   0 -15   5       12.76       18.41     10.55 o
   1 -15   5        2.22       -4.23     10.74 o
  -5 -14   5        1.81       -5.29     12.77 o
  -4 -14   5        2.24        8.61     13.65 o
  -3 -14   5       37.54       56.52     24.86 o
  -2 -14   5        4.43       10.57     11.50 o
  -1 -14   5        2.71        4.97      5.36 o
   0 -14   5        8.71        0.33     16.17 o
   1 -14   5       22.72       30.32     13.77 o
   2 -14   5        8.05       27.05     11.27 o
  -5 -13   5        0.57        7.98     11.52 o
  -4 -13   5       46.79       72.90     26.20 o
  -3 -13   5       33.26       47.12     20.18 o
  -2 -13   5       63.27       50.09     19.90 o
  -1 -13   5      435.64      468.40     39.25 o
   0 -13   5        5.69       -3.41     18.63 o
   1 -13   5       59.48       61.70     15.57 o
   2 -13   5       21.47       25.36      9.28 o
   3 -13   5       10.20       33.05     23.27 o
  -6 -12   5       15.61       11.85      8.73 o
  -5 -12   5       38.05       44.92     22.00 o
  -4 -12   5       50.86       48.48     20.75 o
  -3 -12   5       16.63        1.06      8.54 o
  -2 -12   5       30.24       57.56     13.39 o
  -1 -12   5        1.02        2.14      6.48 o
   0 -12   5        4.12       10.46     15.20 o
   1 -12   5       42.27       44.82     15.01 o
   2 -12   5      123.28      142.58     22.41 o
   3 -12   5       10.62        9.02     10.67 o
   4 -12   5        1.19       -4.35      5.73 o
  -6 -11   5        8.31        7.82     12.31 o
  -5 -11   5        1.52       16.62     10.68 o
  -4 -11   5      408.25      439.68     58.68 o
  -3 -11   5        3.28       13.00     10.71 o
  -2 -11   5     1166.57     1142.89     52.92 o
  -1 -11   5       70.86       77.37     14.57 o
   0 -11   5      202.02      182.82     23.09 o
   1 -11   5        9.37       11.95      7.35 o
   2 -11   5       52.05       44.12     12.31 o
   3 -11   5        4.47        9.51      6.06 o
   4 -11   5        5.23       17.30     12.35 o
   5 -11   5       17.94       37.85     23.64 o
  -7 -10   5       11.13        5.25     12.00 o
  -6 -10   5       16.29       17.05     11.91 o
  -5 -10   5        3.95        5.56      8.14 o
  -4 -10   5       18.52       26.65     17.36 o
  -3 -10   5      114.07      116.71     29.71 o
  -2 -10   5       59.67       68.34     12.79 o
  -1 -10   5       76.50       86.59     14.85 o
   0 -10   5      759.13      812.87     46.66 o
   1 -10   5       22.22       22.48      8.31 o
   2 -10   5        2.81        2.94      7.01 o
   3 -10   5       58.57       59.98     13.45 o
   4 -10   5       58.14       55.34     13.80 o
   5 -10   5       44.05       64.92     24.15 o
  -7  -9   5       30.10       14.43     13.51 o
  -6  -9   5       37.15       36.22     17.90 o
  -5  -9   5       25.18       17.41     11.37 o
  -4  -9   5        1.09        1.01      6.75 o
  -3  -9   5      435.91      498.35     56.72 o
  -2  -9   5      424.89      451.17     29.29 o
  -1  -9   5     1088.40     1045.45     47.93 o
   0  -9   5      155.34      168.67     19.95 o
   1  -9   5      325.11      280.54     26.52 o
   2  -9   5      142.44      138.71     18.62 o
   3  -9   5       66.29       78.72     14.22 o
   4  -9   5       20.79       20.75      5.34 o
   5  -9   5       63.75       39.38     15.33 o
   6  -9   5        7.89        7.70      8.64 o
  -7  -8   5       44.10       29.79     16.63 o
  -6  -8   5        0.58       -3.01      7.24 o
  -5  -8   5       79.26       61.55     20.68 o
  -4  -8   5       31.41       23.80      9.01 o
  -3  -8   5      136.00      141.49     28.91 o
  -2  -8   5       59.61       56.03      9.71 o
  -1  -8   5       16.15       22.88      8.93 o
   0  -8   5       19.47       14.69      7.52 o
   1  -8   5      121.16      126.83     16.72 o
   2  -8   5        2.23       -6.33      7.16 o
   3  -8   5       41.82       19.97     30.54 o
   4  -8   5      634.41      685.42     44.31 o
   5  -8   5        8.73       -1.39     12.77 o
   6  -8   5      226.24      240.33     47.54 o
  -7  -7   5       32.62       27.29     15.14 o
  -6  -7   5       23.82       38.00     15.80 o
  -5  -7   5       55.50       52.25     18.06 o
  -4  -7   5       26.89       41.19     15.65 o
  -3  -7   5       59.97       55.01      4.11 o
  -2  -7   5       10.73        4.34      4.24 o
  -1  -7   5      354.34      352.43     24.50 o
   0  -7   5        0.77        2.70      7.55 o
   1  -7   5      492.37      461.18     31.19 o
   2  -7   5        2.67        4.90     10.53 o
   3  -7   5      116.90      132.10     23.23 o
   4  -7   5       73.74       72.68     15.43 o
   5  -7   5        2.08       17.19     13.94 o
   6  -7   5        2.82       11.86     13.28 o
   7  -7   5        7.50        4.53      7.66 o
  -8  -6   5        5.89       10.39      9.76 o
  -7  -6   5        1.80       -4.41      4.58 o
  -6  -6   5       66.35       74.12     21.00 o
  -5  -6   5       77.01       83.91     22.35 o
  -4  -6   5      275.34      315.15     39.98 o
  -3  -6   5        1.30       16.41     12.64 o
  -2  -6   5     1514.02     1521.96     41.34 o
  -1  -6   5     1179.07     1047.67     39.79 o
   0  -6   5      366.89      381.66     25.55 o
   1  -6   5      519.66      511.96     30.95 o
   2  -6   5      145.09      136.26     17.07 o
   3  -6   5      197.57      207.17     21.84 o
   4  -6   5       90.21       88.09     20.89 o
   5  -6   5      254.01      313.64     49.49 o
   6  -6   5       53.18       97.36     31.90 o
   7  -6   5        0.17       -8.84     14.50 o
  -8  -5   5       11.10       -7.69     13.18 o
  -7  -5   5        3.37        8.87      7.47 o
  -6  -5   5       70.17       68.37     20.15 o
  -5  -5   5        1.05       16.33     11.90 o
  -4  -5   5        3.97       -6.54      8.08 o
  -3  -5   5      106.13      140.80     17.57 o
  -2  -5   5     3096.73     3126.24    137.55 o
  -1  -5   5      578.23      644.32     29.00 o
   0  -5   5     1496.76     1707.63     51.33 o
   1  -5   5      376.37      431.41     27.39 o
   2  -5   5       30.65       24.21      6.90 o
   3  -5   5      483.60      475.52     31.36 o
   4  -5   5       46.81       34.20     12.67 o
   5  -5   5      244.33      263.55     24.37 o
   6  -5   5        0.02       20.18     16.11 o
   7  -5   5       25.33       39.44     22.79 o
  -8  -4   5        3.79      -10.94     15.03 o
  -7  -4   5       18.70       14.36      5.96 o
  -6  -4   5        5.77        9.28     10.11 o
  -5  -4   5      331.32      390.68     42.99 o
  -4  -4   5       30.27       29.28      5.16 o
  -3  -4   5      590.75      594.79     24.01 o
  -2  -4   5       25.43       17.49      3.54 o
  -1  -4   5      350.64      336.05     19.15 o
   0  -4   5      207.01      204.62     16.90 o
   1  -4   5      942.32     1045.05     40.64 o
   2  -4   5       48.40       45.79      9.89 o
   3  -4   5      511.64      575.12     33.53 o
   4  -4   5       15.62        6.86      6.60 o
   5  -4   5       23.30       30.03      7.89 o
   6  -4   5       22.06       40.37     11.29 o
   7  -4   5        4.62       10.05     10.63 o
   8  -4   5        0.40       27.08     18.44 o
  -8  -3   5        1.12       -0.36      7.09 o
  -7  -3   5       19.96       10.75     10.87 o
  -6  -3   5        2.51        0.79      7.70 o
  -5  -3   5       81.70       81.44     20.33 o
  -4  -3   5      109.42       96.46     14.16 o
  -3  -3   5        2.05        0.42      2.99 o
  -2  -3   5      458.97      433.84     38.58 o
  -1  -3   5      861.68      816.79     28.03 o
   0  -3   5     7827.22     7846.46    152.05 o
   1  -3   5      617.87      595.64     42.56 o
   2  -3   5      619.03      628.24     23.32 o
   3  -3   5      248.34      249.35     22.08 o
   4  -3   5       14.44       14.19      6.26 o
   5  -3   5      119.06      140.63     16.68 o
   6  -3   5        0.49        5.26      4.24 o
   7  -3   5        0.15       14.67     28.29 o
   8  -3   5        5.11       25.76     12.55 o
  -8  -2   5       19.03       46.15     21.01 o
  -7  -2   5        0.96       -3.39     10.58 o
  -6  -2   5        0.24        5.99      5.61 o
  -5  -2   5      246.51      238.42     13.07 o
  -4  -2   5        6.65       10.81      4.04 o
  -3  -2   5       86.71       85.40      9.73 o
  -2  -2   5        0.09        1.14      1.65 o
  -1  -2   5     1711.19     1773.90     69.63 o
   0  -2   5       15.91       29.40      9.77 o
   1  -2   5     2541.59     2548.76     83.07 o
   2  -2   5      187.40      189.45     13.28 o
   3  -2   5      272.56      269.78     18.44 o
   4  -2   5      181.70      224.59     18.08 o
   5  -2   5       38.23       33.25      7.88 o
   6  -2   5        0.45        4.63      6.72 o
   7  -2   5        0.00        4.54     16.85 o
   8  -2   5        4.47       23.95     16.55 o
  -8  -1   5        8.15       25.08     15.66 o
  -7  -1   5        0.07        5.35      8.68 o
  -6  -1   5        5.90        6.06      5.69 o
  -5  -1   5       22.86       28.06      8.12 o
  -4  -1   5       53.67       57.55      5.49 o
  -3  -1   5      214.66      227.07     11.64 o
  -2  -1   5      263.84      237.78     11.11 o
  -1  -1   5      804.33      854.10     43.29 o
   0  -1   5        0.79        1.58      2.53 o
   1  -1   5      163.24      154.25     16.29 o
   2  -1   5     1704.66     1604.21     35.78 o
   3  -1   5      313.52      322.87     18.93 o
   4  -1   5      171.44      168.65     15.70 o
   5  -1   5      164.06      156.47     14.21 o
   6  -1   5        2.13        0.19      3.41 o
   7  -1   5       10.22       12.71      6.18 o
   8  -1   5        0.01        5.77      6.38 o
  -8   0   5        4.01       21.05     12.87 o
  -7   0   5        9.75       12.25     15.70 o
  -6   0   5        0.26        1.79      3.66 o
  -5   0   5       98.64       95.90      8.14 o
  -4   0   5      264.08      267.65     10.58 o
  -3   0   5      507.00      514.95     13.37 o
  -2   0   5      544.85      544.10     14.46 o
  -1   0   5     5520.15     5803.37    219.63 o
   0   0   5     3333.71     3860.93     88.03 o
   1   0   5     6668.25     7116.01    218.50 o
   2   0   5      778.47      829.15     20.44 o
   3   0   5      256.28      234.93     15.23 o
   4   0   5       34.56       21.12      7.59 o
   5   0   5       11.25        3.32     12.30 o
   6   0   5        2.64       -3.52      5.56 o
   7   0   5        6.82        3.84      3.04 o
   8   0   5        5.97       -5.23      8.13 o
  -8   1   5       35.98       34.86     16.70 o
  -7   1   5       79.55       70.08     21.09 o
  -6   1   5       66.48       94.27     20.23 o
  -5   1   5      744.54      717.18     25.24 o
  -4   1   5       52.90       50.94      4.76 o
  -3   1   5      489.04      461.15     13.13 o
  -2   1   5     7273.52     7352.68     54.30 o
  -1   1   5     1976.25     2105.14     48.02 o
   0   1   5     8979.65    10100.94    220.15 o
   1   1   5     1117.61     1269.02     31.77 o
   2   1   5      313.75      316.23     11.89 o
   3   1   5        3.62        3.32      2.30 o
   4   1   5       71.66       66.33      9.01 o
   5   1   5       61.21       65.73     10.10 o
   6   1   5        8.32       10.67      7.83 o
   7   1   5        1.94        0.58      5.56 o
   8   1   5       25.24       14.41      5.46 o
  -8   2   5       24.46       26.92     15.60 o
  -7   2   5        0.37       -2.06     10.73 o
  -6   2   5        1.19      -12.35      8.94 o
  -5   2   5        9.38       13.14      4.11 o
  -4   2   5       71.53       68.32      4.29 o
  -3   2   5       46.21       46.41      4.10 o
  -2   2   5        5.38        3.73      1.74 o
  -1   2   5        0.07        2.03      1.83 o
   0   2   5     3807.73     3823.16     48.14 o
   1   2   5      430.77      454.32     17.95 o
   2   2   5      747.17      706.97     20.19 o
   3   2   5        6.07        1.80      3.40 o
   4   2   5     1488.80     1555.05     46.25 o
   5   2   5       11.07       14.78      5.12 o
   6   2   5      124.19      126.43     15.68 o
   7   2   5       11.06        5.79      6.07 o
   8   2   5        0.01       -6.36      6.55 o
   9   2   5        0.75       -8.25      6.68 o
  -8   3   5        0.37       22.54     13.51 o
  -7   3   5        0.58      -12.11      8.07 o
  -6   3   5        1.40       -3.78      5.25 o
  -5   3   5       21.35       12.72      6.01 o
  -4   3   5      217.98      218.84     16.46 o
  -3   3   5        7.40        6.30      2.85 o
  -2   3   5        2.30        1.00      1.84 o
  -1   3   5      601.93      579.17     12.92 o
   0   3   5     4688.14     4719.52     59.21 o
   1   3   5       13.17       24.18      5.57 o
   2   3   5      199.66      229.45     16.65 o
   3   3   5      541.02      507.48     37.85 o
   4   3   5     2189.66     2318.02     88.64 o
   5   3   5       39.97       43.46     15.59 o
   6   3   5       76.61       69.95     11.22 o
   7   3   5        6.64        6.50      4.25 o
   8   3   5        1.41        1.13      5.27 o
   9   3   5        3.06        2.99      4.85 o
  -7   4   5       97.47      118.61     20.46 o
  -6   4   5       66.27       67.94     13.47 o
  -5   4   5       48.92       29.93      8.72 o
  -4   4   5      283.24      282.85     19.73 o
  -3   4   5      296.85      281.34     14.57 o
  -2   4   5      168.11      179.75      7.61 o
  -1   4   5      599.61      574.98     13.96 o
   0   4   5     1479.41     1566.40     30.44 o
   1   4   5      920.91     1020.82     32.96 o
   2   4   5      163.87      171.46     20.54 o
   3   4   5      733.71      802.78     48.39 o
   4   4   5     5521.80     5939.87    144.56 o
   5   4   5      198.96      188.00     27.44 o
   6   4   5     2051.57     2111.29     63.93 o
   7   4   5       21.31       25.17      6.70 o
   8   4   5       46.47       19.91      7.40 o
   9   4   5        7.24       16.60      8.78 o
  -7   5   5       23.41       36.03     22.12 o
  -6   5   5        9.28       10.44     27.33 o
  -5   5   5      357.62      435.53     47.15 o
  -4   5   5       86.23       88.37     13.00 o
  -3   5   5       17.49       22.91      4.40 o
  -2   5   5       43.68       50.11      3.92 o
  -1   5   5      818.08      852.53     20.96 o
   0   5   5        0.41       -1.54      2.23 o
   1   5   5     1188.53     1400.92     39.67 o
   2   5   5      400.73      475.44     35.58 o
   3   5   5        1.97        5.79      4.65 o
   4   5   5       56.35       54.79     17.60 o
   5   5   5      206.66      213.67     20.43 o
   6   5   5      339.85      337.88     27.32 o
   7   5   5        9.56       29.23      9.50 o
   8   5   5       40.67       34.23     16.66 o
   9   5   5        7.14        5.12      6.11 o
  -7   6   5       18.67       28.40     25.68 o
  -6   6   5       53.82       86.96     41.00 o
  -5   6   5       22.22       24.09     16.32 o
  -4   6   5      251.66      230.62     23.04 o
  -3   6   5       12.70       10.75      3.80 o
  -2   6   5      567.80      533.66     13.91 o
  -1   6   5      136.86      125.15      8.33 o
   0   6   5      486.28      490.97     17.20 o
   1   6   5     2521.00     2623.04     77.85 o
   2   6   5        3.80        1.56      3.90 o
   3   6   5        0.78       -0.13      3.60 o
   4   6   5      638.05      653.86     34.70 o
   5   6   5      126.01      141.01     16.64 o
   6   6   5      585.16      641.04     38.17 o
   7   6   5        1.64       10.34      7.10 o
   8   6   5       23.65       23.96      7.35 o
   9   6   5        0.17       -2.23      5.16 o
  -7   7   5       16.85       19.86     48.82 o
  -6   7   5        0.77       14.08     39.13 o
  -5   7   5        1.67        4.96     37.88 o
  -4   7   5      156.64      121.14     16.86 o
  -3   7   5        0.27       -1.09      2.35 o
  -2   7   5        2.99        2.20      2.54 o
  -1   7   5     2514.18     2684.97     41.76 o
   0   7   5     6815.73     7288.45     63.05 o
   1   7   5     2334.00     2523.24     59.16 o
   2   7   5     1950.15     2320.56     76.94 o
   3   7   5        0.00       -2.65      4.84 o
   4   7   5        9.84       13.66      5.91 o
   5   7   5       18.86       26.37      7.67 o
   6   7   5      166.98      177.39     20.55 o
   7   7   5        2.39        1.82      4.16 o
   8   7   5       49.89       29.31     14.60 o
   9   7   5        2.53       -1.15      8.78 o
  -7   8   5        1.01      -17.60     18.05 o
  -6   8   5        5.04      -16.66     14.06 o
  -5   8   5       35.59       24.19     12.81 o
  -4   8   5      161.57      151.53     20.33 o
  -3   8   5        3.18        0.00      2.85 o
  -2   8   5       25.71       16.86      5.76 o
  -1   8   5      155.92      164.52     11.96 o
   0   8   5       79.28       90.94     11.07 o
   1   8   5        0.11       14.10      6.28 o
   2   8   5     1910.33     2016.40     59.10 o
   3   8   5       28.29       37.85      9.81 o
   4   8   5      101.92      121.86     16.13 o
   5   8   5       96.14      130.81     17.76 o
   6   8   5        1.25        0.28      4.83 o
   7   8   5       14.23       11.66      5.96 o
   8   8   5       19.56       23.24     12.36 o
   9   8   5        7.44        9.47      7.50 o
  -6   9   5        7.06        9.53     11.49 o
  -5   9   5        0.39       -3.15     10.39 o
  -4   9   5       41.12       26.82      8.42 o
  -3   9   5       69.48       42.99     10.13 o
  -2   9   5      149.57      141.38      9.40 o
  -1   9   5        7.21        4.75      2.91 o
   0   9   5      478.16      462.55     24.09 o
   1   9   5       30.04       24.28      9.03 o
   2   9   5     1203.11     1186.32     43.57 o
   3   9   5      273.71      277.80     24.27 o
   4   9   5      171.27      197.45     21.72 o
   5   9   5      218.62      234.13     24.83 o
   6   9   5       86.43       76.74     14.60 o
   7   9   5       16.66       10.38      5.44 o
   8   9   5        3.53        1.06      6.68 o
  -6  10   5        0.21       -3.70     12.04 o
  -5  10   5       14.38        7.69     10.37 o
  -4  10   5       40.43       67.65     22.92 o
  -3  10   5        2.94        3.91      8.13 o
  -2  10   5      146.44      158.03     13.61 o
  -1  10   5      641.90      638.35     28.95 o
   0  10   5      471.34      454.88     21.32 o
   1  10   5      322.63      306.95     17.41 o
   2  10   5      185.11      168.30     17.47 o
   3  10   5       94.37       81.30     12.55 o
   4  10   5       19.38       13.55      5.61 o
   5  10   5       32.39       18.93     10.17 o
   6  10   5       11.56        3.73      4.85 o
   7  10   5        1.75       -4.52      8.04 o
   8  10   5        0.01       -6.25      7.89 o
  -6  11   5        0.10        4.58      7.61 o
  -5  11   5        1.43      -18.94     13.99 o
  -4  11   5        2.59        5.06      8.18 o
  -3  11   5       63.09       57.18     22.82 o
  -2  11   5       24.36       22.82      5.72 o
  -1  11   5      404.75      393.64     23.89 o
   0  11   5       22.32       27.42      7.13 o
   1  11   5       30.33       34.18      6.92 o
   2  11   5      246.80      227.93     17.78 o
   3  11   5       41.46       33.95      5.71 o
   4  11   5        9.13       12.94      5.68 o
   5  11   5       71.73       63.57     13.28 o
   6  11   5       11.41        7.10      6.77 o
   7  11   5        6.07        2.02      6.77 o
   8  11   5        0.00        0.99      8.91 o
  -5  12   5        2.00      -15.93     14.45 o
  -4  12   5        1.53       10.52     10.67 o
  -3  12   5       17.53       20.82      8.61 o
  -2  12   5       91.01       69.75     13.98 o
  -1  12   5        1.93        2.93      6.03 o
   0  12   5       13.76       10.37      5.10 o
   1  12   5      854.19      869.84     37.26 o
   2  12   5       35.84       14.78      9.40 o
   3  12   5       71.79       70.28     11.80 o
   4  12   5       45.00       34.79      9.49 o
   5  12   5       31.84       25.48     10.41 o
   6  12   5       38.31       41.62     18.67 o
   7  12   5       32.76       25.56     15.95 o
   8  12   5        3.15       -7.80     12.36 o
  -5  13   5       13.98       24.88     18.61 o
  -4  13   5       78.46       79.41     28.97 o
  -3  13   5      323.50      407.71     59.64 o
  -2  13   5       61.30       35.66     17.73 o
  -1  13   5      410.53      437.76     27.60 o
   0  13   5        0.11       -2.60      6.03 o
   1  13   5      173.89      169.46     16.86 o
   2  13   5      125.49      116.01     16.11 o
   3  13   5       47.14       42.41      9.87 o
   4  13   5       80.61       71.47     12.11 o
   5  13   5        0.02       -0.65      5.76 o
   6  13   5       42.81       56.97     21.25 o
   7  13   5        2.59      -10.12     10.00 o
   8  13   5        7.40        3.42      9.55 o
  -4  14   5        8.74       42.01     25.29 o
  -3  14   5       30.45       76.08     28.41 o
  -2  14   5        0.01        0.50     15.21 o
  -1  14   5       13.86       13.29     13.39 o
   0  14   5      253.75      250.10     22.23 o
   1  14   5       94.91      115.63     16.31 o
   2  14   5        2.76        8.50      5.92 o
   3  14   5       71.72       82.04     14.70 o
   4  14   5        8.34       12.26      6.00 o
   5  14   5       28.47       29.22     13.98 o
   6  14   5        2.14        8.65      9.33 o
   7  14   5       16.62        6.30      9.51 o
  -3  15   5        0.15       38.59     24.96 o
  -2  15   5       12.36       19.10     16.51 o
  -1  15   5       28.93       14.57     17.06 o
   0  15   5       12.18        7.81      6.32 o
   1  15   5       27.66       14.70      3.62 o
   2  15   5       16.52       28.40      8.59 o
   3  15   5      108.92      119.27     17.73 o
   4  15   5        0.17       -0.22      7.87 o
   5  15   5       28.05       35.66     19.46 o
   6  15   5        3.04        5.54     10.08 o
   7  15   5        4.11        4.51      7.97 o
  -3  16   5        4.55       34.19     25.27 o
  -2  16   5       23.56       37.11     20.82 o
  -1  16   5        1.04       20.25     20.17 o
   0  16   5        2.71       -2.36      7.30 o
   1  16   5       40.28       28.83     11.56 o
   2  16   5      211.10      197.09     25.07 o
   3  16   5       20.43       28.75     15.02 o
   4  16   5       81.05       76.29     27.78 o
   5  16   5        0.21        9.95     13.16 o
   6  16   5       14.13       31.73     18.10 o
  -2  17   5       14.00       28.16     21.65 o
  -1  17   5        0.60       31.02     20.93 o
   0  17   5        2.85       -3.24     11.00 o
   1  17   5       23.40       21.73      7.38 o
   2  17   5        7.44        4.29      3.07 o
   3  17   5       22.09       29.91     13.95 o
   4  17   5       16.20       14.22     13.58 o
   5  17   5        2.60        5.28     10.27 o
  -1  18   5       41.88       36.41     19.56 o
   0  18   5        2.93       10.48     12.58 o
   1  18   5        1.72        8.01      9.97 o
   2  18   5        1.43       11.48     14.88 o
   3  18   5       36.88       46.49     19.39 o
   4  18   5        5.46       12.12     12.27 o
   2  19   5        3.42       10.07     16.74 o
  -2 -15   6       37.13       55.35     23.55 o
  -1 -15   6      186.11      272.32     50.92 o
   0 -15   6        0.50        0.44      8.98 o
  -4 -14   6       18.37       17.59     13.38 o
  -3 -14   6        0.05        9.42     12.27 o
  -2 -14   6        0.32        0.22      7.07 o
  -1 -14   6       11.62       25.48     17.98 o
   0 -14   6       40.91       39.07     11.78 o
   1 -14   6      139.89      192.81     28.28 o
   2 -14   6        2.42        2.06      9.38 o
  -5 -13   6       37.00       44.82     22.76 o
  -4 -13   6        0.08      -10.49     12.58 o
  -3 -13   6       11.45        8.75     12.13 o
  -2 -13   6       39.82       45.38     22.07 o
  -1 -13   6       39.86       41.26     17.59 o
   0 -13   6      382.34      438.40     39.15 o
   1 -13   6       61.90       76.45     17.18 o
   2 -13   6        0.47        4.52      7.65 o
   3 -13   6        2.28        3.63     12.54 o
  -5 -12   6        9.23       20.84     15.26 o
  -4 -12   6       56.04       56.87     22.68 o
  -3 -12   6        3.70       -5.43      8.52 o
  -2 -12   6      107.57      127.32     32.72 o
  -1 -12   6       15.17        7.74     13.07 o
   0 -12   6      276.66      298.09     31.70 o
   1 -12   6       12.29       19.17     10.03 o
   2 -12   6        5.16       20.64      8.98 o
   3 -12   6       30.11       25.66     15.29 o
   4 -12   6       10.99       21.94     15.55 o
  -6 -11   6       61.15       74.41     26.79 o
  -5 -11   6       16.59       23.69     14.92 o
  -4 -11   6       26.85       26.04     15.89 o
  -3 -11   6       33.69       19.26     15.08 o
  -2 -11   6       17.08       19.08     13.50 o
  -1 -11   6       26.64       37.72     10.61 o
   0 -11   6      118.34      141.79     20.63 o
   1 -11   6      116.32      116.69     19.65 o
   2 -11   6       91.47      106.45     19.01 o
   3 -11   6       24.57       32.59     10.61 o
   4 -11   6       21.53       15.67      7.56 o
  -6 -10   6       76.25       94.74     29.57 o
  -5 -10   6        0.54        2.15      8.84 o
  -4 -10   6       75.41      117.64     30.29 o
  -3 -10   6       53.32       68.56     24.81 o
  -2 -10   6       41.94       46.98     11.04 o
  -1 -10   6     1444.73     1315.95     58.24 o
   0 -10   6      571.08      559.62     39.82 o
   1 -10   6      954.68      831.73     49.41 o
   2 -10   6      348.40      339.25     32.24 o
   3 -10   6        0.71       -4.38      4.95 o
   4 -10   6       14.01       13.76      6.55 o
   5 -10   6        0.39       -3.05     13.73 o
  -7  -9   6        0.85        0.89      6.50 o
  -6  -9   6       42.01       23.90     12.76 o
  -5  -9   6      128.50      128.04     33.03 o
  -4  -9   6       56.10       47.79     20.18 o
  -3  -9   6       99.94      127.77     30.67 o
  -2  -9   6        5.83        5.27      7.20 o
  -1  -9   6      743.66      764.19     42.18 o
   0  -9   6        3.88       -0.34      7.23 o
   1  -9   6        0.09        0.16      6.65 o
   2  -9   6       53.61       39.43     10.38 o
   3  -9   6      611.05      586.41     42.76 o
   4  -9   6        8.39        8.40     13.85 o
   5  -9   6        5.66       -0.80     10.88 o
   6  -9   6        6.85       19.27     17.11 o
  -7  -8   6        0.26       -7.28      9.07 o
  -6  -8   6       68.44       63.17     23.24 o
  -5  -8   6       21.70       21.30     15.48 o
  -4  -8   6      488.34      547.15     61.54 o
  -3  -8   6      377.28      361.37     47.84 o
  -2  -8   6       12.63        3.25      6.61 o
  -1  -8   6       19.34       16.99      7.98 o
   0  -8   6        5.59        4.52      6.54 o
   1  -8   6      178.03      204.44     22.73 o
   2  -8   6      252.52      220.66     39.97 o
   3  -8   6      205.11      178.53     22.57 o
   4  -8   6       22.16       11.02      9.59 o
   5  -8   6      186.97      186.84     24.84 o
   6  -8   6       28.65       -0.13      9.94 o
  -7  -7   6       16.48        4.77      7.67 o
  -6  -7   6        2.91       -1.99      7.47 o
  -5  -7   6        5.20        5.19      9.69 o
  -4  -7   6       10.04        3.33      5.99 o
  -3  -7   6       92.57      100.12     23.83 o
  -2  -7   6       12.90       18.83      6.40 o
  -1  -7   6        5.42        2.84      6.27 o
   0  -7   6      305.94      350.97     26.48 o
   1  -7   6      473.12      465.87     32.94 o
   2  -7   6       38.10       34.80     14.71 o
   3  -7   6       94.18      109.99     17.44 o
   4  -7   6      579.56      658.10     43.25 o
   5  -7   6       28.96       37.78     16.33 o
   6  -7   6       58.31       66.95     27.81 o
  -7  -6   6      169.43      156.56     33.68 o
  -6  -6   6        7.00        2.87      5.89 o
  -5  -6   6      633.06      652.85     63.99 o
  -4  -6   6      146.50      170.97     31.63 o
  -3  -6   6       28.45       15.34     12.41 o
  -2  -6   6       72.31       77.43     10.30 o
  -1  -6   6       32.42       38.48     11.97 o
   0  -6   6     2396.65     2425.52     67.08 o
   1  -6   6       28.02       31.93      9.15 o
   2  -6   6       17.03       15.47      4.69 o
   3  -6   6        3.91       14.62      8.30 o
   4  -6   6       10.40       25.20      8.28 o
   5  -6   6       59.05       88.09     27.72 o
   6  -6   6        8.60       21.99     20.06 o
   7  -6   6        3.91       11.87     12.17 o
  -8  -5   6        7.00        5.04      6.82 o
  -7  -5   6        2.41       11.75     11.66 o
  -6  -5   6        4.96        1.55      6.44 o
  -5  -5   6      341.56      379.12     46.67 o
  -4  -5   6      191.47      195.52     13.76 o
  -3  -5   6      536.89      543.48     24.51 o
  -2  -5   6        9.10       13.67      3.37 o
  -1  -5   6       26.49       20.74      7.12 o
   0  -5   6        0.71        1.93      2.38 o
   1  -5   6      129.25      116.98     15.71 o
   2  -5   6      444.12      424.69     29.61 o
   3  -5   6        7.40        7.00      3.64 o
   4  -5   6        3.33       -1.46      4.55 o
   5  -5   6      116.94      134.20     18.49 o
   6  -5   6       28.05       48.01     12.34 o
   7  -5   6       12.54       44.45     21.74 o
  -8  -4   6        1.01        5.07     11.09 o
  -7  -4   6        7.36       13.06      7.43 o
  -6  -4   6       13.05       16.57     11.48 o
  -5  -4   6       34.00       56.22     18.74 o
  -4  -4   6        5.69        6.40      3.69 o
  -3  -4   6       57.69       64.39      9.54 o
  -2  -4   6       74.09       62.84      6.51 o
  -1  -4   6       11.77        2.33      4.43 o
   0  -4   6      477.52      474.93     27.14 o
   1  -4   6     1586.26     1474.25     51.03 o
   2  -4   6       12.89        6.89      3.96 o
   3  -4   6      168.75      139.45     17.08 o
   4  -4   6       65.02       68.36     12.06 o
   5  -4   6      291.47      321.90     27.07 o
   6  -4   6        2.81       16.93      8.94 o
   7  -4   6        8.45       12.93     10.79 o
  -8  -3   6        1.19       16.72     13.95 o
  -7  -3   6        6.09        4.97      9.80 o
  -6  -3   6       24.30       19.74     11.25 o
  -5  -3   6        0.14        9.83      9.30 o
  -4  -3   6      104.32      112.07     12.84 o
  -3  -3   6       90.39       80.84     10.32 o
  -2  -3   6      572.58      551.83     19.37 o
  -1  -3   6     1923.93     1959.35     82.62 o
   0  -3   6       16.84       21.49     10.87 o
   1  -3   6     3899.53     4066.81    119.64 o
   2  -3   6     2168.03     2097.52     49.21 o
   3  -3   6       41.40       32.00      7.89 o
   4  -3   6      712.25      760.58     63.82 o
   5  -3   6       54.73       70.35     13.26 o
   6  -3   6       94.58      108.44     17.45 o
   7  -3   6        3.40       11.12      9.54 o
   8  -3   6        0.01       10.62     13.75 o
  -8  -2   6        6.76       17.44     19.00 o
  -7  -2   6        1.83       -6.09      8.57 o
  -6  -2   6       10.99       10.94      5.72 o
  -5  -2   6       49.83       33.50      7.37 o
  -4  -2   6      183.21      192.31     16.96 o
  -3  -2   6       53.75       66.14     10.32 o
  -2  -2   6       55.32       41.46      5.69 o
  -1  -2   6     2423.27     2261.62     86.05 o
   0  -2   6      525.07      509.84     40.84 o
   1  -2   6      291.67      293.62     30.68 o
   2  -2   6        0.02        0.63      3.59 o
   3  -2   6     1214.42     1193.33     38.69 o
   4  -2   6        8.05       10.35     10.23 o
   5  -2   6      172.64      227.18     19.40 o
   6  -2   6        7.76       11.49     10.59 o
   7  -2   6       21.52       29.05     29.00 o
   8  -2   6        2.00        9.10     22.91 o
  -8  -1   6        9.83       47.09     22.59 o
  -7  -1   6        1.56       11.28     12.07 o
  -6  -1   6       22.11       21.24      7.17 o
  -5  -1   6        1.61        2.00      4.52 o
  -4  -1   6      253.79      272.30     17.53 o
  -3  -1   6       68.04       83.69     11.14 o
  -2  -1   6      187.66      201.51     13.02 o
  -1  -1   6     1868.63     1911.34     74.71 o
   0  -1   6     5597.61     6214.74    136.98 o
   1  -1   6     3664.46     3513.46     98.16 o
   2  -1   6     2110.26     2094.50     39.57 o
   3  -1   6      409.45      413.83     25.37 o
   4  -1   6      194.98      218.66     21.63 o
   5  -1   6        5.00       11.28      6.96 o
   6  -1   6       16.09       15.03      7.79 o
   7  -1   6       18.56       14.53      9.00 o
   8  -1   6        1.26        4.64     11.85 o
  -8   0   6        0.21       -0.20      7.77 o
  -7   0   6        4.69       11.85     12.16 o
  -6   0   6        0.65        4.91      5.34 o
  -5   0   6       89.84       99.26      9.17 o
  -4   0   6      110.03      107.06      7.32 o
  -3   0   6     1094.92     1069.15     24.92 o
  -2   0   6     1404.49     1529.54     32.49 o
  -1   0   6     1215.99     1274.31     58.99 o
   0   0   6      113.80      169.67     14.77 o
   1   0   6     1482.74     1522.26     65.60 o
   2   0   6        0.24        2.46      4.50 o
   3   0   6      413.23      443.54     20.89 o
   4   0   6      297.35      321.90     17.40 o
   5   0   6       40.97       40.20      8.91 o
   6   0   6       42.88       42.18      7.76 o
   7   0   6        1.86        3.39      4.04 o
   8   0   6        3.52        4.97      5.08 o
  -8   1   6        3.10      -26.14     17.43 o
  -7   1   6       81.19       58.72     18.33 o
  -6   1   6       24.40       58.38     20.87 o
  -5   1   6       27.85       31.39      4.64 o
  -4   1   6       17.10       14.36      2.52 o
  -3   1   6       79.87       71.77      5.40 o
  -2   1   6      285.79      306.61     12.02 o
  -1   1   6       42.20       42.18      4.19 o
   0   1   6     1697.17     1894.58     35.85 o
   1   1   6        1.09       21.47     14.05 o
   2   1   6      584.09      449.49     40.32 o
   3   1   6      111.85      113.92     10.37 o
   4   1   6       15.24       12.54      3.20 o
   5   1   6       16.50       25.63      5.70 o
   6   1   6      144.30      156.31     17.59 o
   7   1   6        0.61      -11.10      7.40 o
   8   1   6       12.91       -1.17      6.20 o
  -8   2   6        8.40       18.45     14.79 o
  -7   2   6        2.28      -16.49     12.48 o
  -6   2   6        1.19       -8.15     24.56 o
  -5   2   6      243.77      268.57     15.17 o
  -4   2   6      164.65      164.51      8.40 o
  -3   2   6      782.49      797.46     16.74 o
  -2   2   6       19.14       22.91      2.69 o
  -1   2   6      624.90      626.08     16.14 o
   0   2   6      807.10      787.13     14.78 o
   1   2   6     2467.51     2857.09     62.45 o
   2   2   6     2743.25     2633.93     82.77 o
   3   2   6      718.65      727.71     27.20 o
   4   2   6      176.96      171.50     15.14 o
   5   2   6       20.40       16.42      4.08 o
   6   2   6        0.01       -7.05     15.99 o
   7   2   6        0.08       -0.66      5.36 o
   8   2   6        2.96       -6.12      5.36 o
   9   2   6        0.08       -6.93      7.08 o
  -7   3   6        5.33       -9.28     15.30 o
  -6   3   6       16.95       18.74      5.24 o
  -5   3   6       48.17       45.70     13.37 o
  -4   3   6        1.38        1.36      2.66 o
  -3   3   6       19.28       24.24      5.38 o
  -2   3   6        0.30       -0.07      1.72 o
  -1   3   6      131.68      143.14      7.97 o
   0   3   6      183.80      190.69     10.56 o
   1   3   6     2566.10     2702.94     56.98 o
   2   3   6      630.86      732.56     47.43 o
   3   3   6        5.66        6.83      7.41 o
   4   3   6        0.37       12.81     12.00 o
   5   3   6      195.27      190.07     18.38 o
   6   3   6       26.65       10.91      6.36 o
   7   3   6        4.38        0.51      3.49 o
   8   3   6        5.08       -1.95      5.90 o
   9   3   6        0.19      -22.83     22.53 o
  -7   4   6        0.04       14.57     15.80 o
  -6   4   6       17.78       31.85     11.79 o
  -5   4   6       75.87       74.82     11.00 o
  -4   4   6        0.01       -1.25      2.78 o
  -3   4   6       36.21       39.63      4.72 o
  -2   4   6       15.77       23.09      3.59 o
  -1   4   6       41.52       50.24      4.44 o
   0   4   6      111.00      113.25      6.93 o
   1   4   6      382.61      445.97     32.73 o
   2   4   6      261.70      282.11     27.81 o
   3   4   6      130.94      145.02     21.56 o
   4   4   6      612.60      648.52     49.90 o
   5   4   6      123.80      125.34     24.24 o
   6   4   6      603.20      687.96     30.54 o
   7   4   6        1.60        1.49      3.84 o
   8   4   6       89.49       91.89     17.29 o
   9   4   6        0.49        3.83      4.94 o
  -7   5   6        3.95        7.85     11.38 o
  -6   5   6       29.96       48.30     13.76 o
  -5   5   6        3.50        3.66      4.94 o
  -4   5   6      244.92      267.45     16.37 o
  -3   5   6       21.41       33.38      8.41 o
  -2   5   6        6.16       10.52      4.10 o
  -1   5   6      455.03      482.78     14.36 o
   0   5   6      898.29      961.74     31.25 o
   1   5   6      573.16      581.64     36.99 o
   2   5   6        5.03        3.98      2.93 o
   3   5   6     1918.98     2018.31     82.39 o
   4   5   6      290.32      320.20     36.09 o
   5   5   6       27.55       22.50     10.11 o
   6   5   6      437.39      472.06     38.25 o
   7   5   6       31.97       29.47      7.24 o
   8   5   6       70.35       81.46     16.34 o
   9   5   6        4.17        3.87      4.28 o
  -7   6   6       55.04       78.79     17.55 o
  -6   6   6      104.56      133.81     28.56 o
  -5   6   6      388.39      454.96     33.81 o
  -4   6   6      328.32      320.95     28.82 o
  -3   6   6       78.47       79.09      7.06 o
  -2   6   6        5.46        5.39      1.01 o
  -1   6   6      125.45      125.53      8.96 o
   0   6   6      963.97     1040.51     36.79 o
   1   6   6      580.68      619.92     40.59 o
   2   6   6     1086.20     1256.30     62.37 o
   3   6   6      365.58      337.67     34.16 o
   4   6   6       98.06       95.20     19.50 o
   5   6   6       88.41       94.67     14.87 o
   6   6   6        5.68        1.09      4.09 o
   7   6   6       40.49       63.68     13.06 o
   8   6   6       23.59       19.72      8.68 o
   9   6   6        2.75        0.26      4.22 o
  -7   7   6       33.84       46.27     49.32 o
  -6   7   6        8.03       17.58     24.51 o
  -5   7   6      229.29      214.77     26.18 o
  -4   7   6      144.23      130.70     18.88 o
  -3   7   6      160.95      146.71     10.48 o
  -2   7   6     2951.03     2957.20     45.07 o
  -1   7   6       16.76        9.50      4.31 o
   0   7   6      313.77      393.90     16.70 o
   1   7   6      598.06      681.03     42.96 o
   2   7   6       76.48       50.30     12.90 o
   3   7   6      446.24      456.10     28.81 o
   4   7   6      317.61      365.57     27.30 o
   5   7   6      130.74      146.67     18.33 o
   6   7   6       43.61       39.16     10.00 o
   7   7   6       40.47       44.47     11.27 o
   8   7   6        1.07        4.30      7.69 o
   9   7   6        1.00       -0.64      5.41 o
  -6   8   6        2.20        5.72      9.80 o
  -5   8   6        4.53        6.72     10.74 o
  -4   8   6       65.20       57.53     15.44 o
  -3   8   6       39.91       56.05     13.41 o
  -2   8   6      198.24      221.56     23.18 o
  -1   8   6     1327.46     1416.97     33.25 o
   0   8   6      896.98     1007.32     28.92 o
   1   8   6     1329.23     1470.06     40.22 o
   2   8   6      344.06      374.82     26.12 o
   3   8   6      113.61      130.55     16.29 o
   4   8   6       19.54       12.65      4.05 o
   5   8   6       66.44       80.04     13.97 o
   6   8   6       48.64       39.24      9.94 o
   7   8   6        9.81       10.42      6.74 o
   8   8   6        4.42       -1.96      4.08 o
   9   8   6        1.52       -3.15      5.74 o
  -6   9   6       15.41       23.28     15.20 o
  -5   9   6       10.85       11.71     13.75 o
  -4   9   6       75.20       93.18     17.78 o
  -3   9   6        0.47       16.80     17.25 o
  -2   9   6       47.89       34.77     11.78 o
  -1   9   6      222.32      233.44     14.17 o
   0   9   6       69.36       68.79      9.39 o
   1   9   6     3289.19     3481.40     71.56 o
   2   9   6     2248.03     2448.22     69.19 o
   3   9   6      664.77      728.33     41.14 o
   4   9   6     1060.10     1107.45     51.63 o
   5   9   6       19.65       27.09      9.68 o
   6   9   6       96.59      103.08     17.43 o
   7   9   6       31.46       31.17     10.89 o
   8   9   6        4.04        0.72      6.90 o
  -6  10   6        0.01       -9.06      7.89 o
  -5  10   6        6.73        5.14      8.81 o
  -4  10   6        6.35        7.72      3.99 o
  -3  10   6       42.07       50.33     12.79 o
  -2  10   6        4.41        1.95      2.79 o
  -1  10   6       91.60      103.57     10.06 o
   0  10   6        0.35       -1.33      4.82 o
   1  10   6        0.96       -0.85      8.26 o
   2  10   6       98.68      107.74     14.27 o
   3  10   6      450.23      496.50     33.66 o
   4  10   6      165.66      160.56     20.47 o
   5  10   6       98.85      105.42     17.11 o
   6  10   6       23.34       17.57     10.47 o
   7  10   6        1.71        6.23      4.32 o
   8  10   6        6.94        5.39      7.39 o
  -5  11   6        0.20       -5.06      8.79 o
  -4  11   6       99.01      109.69     20.40 o
  -3  11   6       39.71       32.23     10.39 o
  -2  11   6      233.90      262.17     18.83 o
  -1  11   6        0.87        0.88      3.58 o
   0  11   6       10.65        8.70      4.89 o
   1  11   6        0.28       -6.72      4.97 o
   2  11   6        0.04        6.45      4.93 o
   3  11   6      127.39      133.15     16.95 o
   4  11   6        7.22      -21.18     14.12 o
   5  11   6        1.57       -8.64     13.14 o
   6  11   6        0.01       -2.38      3.86 o
   7  11   6        2.72       -5.36     10.60 o
   8  11   6        0.16       -8.69     11.77 o
  -5  12   6        1.30       21.96     18.07 o
  -4  12   6       35.82       83.83     30.20 o
  -3  12   6       15.03        6.11     13.43 o
  -2  12   6       64.90       56.76     22.84 o
  -1  12   6       26.15       28.95      7.47 o
   0  12   6      216.35      181.13     17.56 o
   1  12   6       48.97       44.49      8.13 o
   2  12   6      108.45      120.83     13.52 o
   3  12   6       27.48       23.75      8.70 o
   4  12   6        1.07       -0.64     12.44 o
   5  12   6        0.01      -14.26     10.28 o
   6  12   6       13.29        2.73     10.14 o
   7  12   6        0.05      -12.20     13.27 o
   8  12   6        3.40        6.33      7.53 o
  -4  13   6        6.48       15.02     17.92 o
  -3  13   6       97.42      122.89     22.87 o
  -2  13   6       29.38       12.50     21.04 o
  -1  13   6       39.32       37.97      7.55 o
   0  13   6      537.11      489.57     29.40 o
   1  13   6       56.04       43.95      8.68 o
   2  13   6      291.69      253.88     20.56 o
   3  13   6       43.09       28.71      6.38 o
   4  13   6        5.94       13.00      5.34 o
   5  13   6      119.46      108.56     27.47 o
   6  13   6        0.16       -0.85      5.84 o
   7  13   6       43.05       33.28     16.65 o
   8  13   6        0.27        5.14      9.86 o
  -4  14   6        1.07       25.92     17.44 o
  -3  14   6      101.10      162.69     40.27 o
  -2  14   6      107.41       97.53     23.30 o
  -1  14   6       85.69       92.46     13.57 o
   0  14   6       11.87        9.55      4.28 o
   1  14   6       11.74       18.84      6.94 o
   2  14   6        1.12        7.47      6.45 o
   3  14   6        2.45       -0.94      4.07 o
   4  14   6      148.77      167.51     20.14 o
   5  14   6        0.35        7.91     11.63 o
   6  14   6       24.45       29.98     16.93 o
   7  14   6        2.62       -1.48      5.23 o
  -3  15   6      234.68      332.91     58.23 o
  -2  15   6        4.53        3.69     20.13 o
  -1  15   6        7.60       -1.73      7.58 o
   0  15   6       10.97        4.48      4.25 o
   1  15   6      252.62      232.96     21.90 o
   2  15   6        5.48        9.79      6.63 o
   3  15   6      206.92      225.57     25.22 o
   4  15   6       51.33       47.38     19.60 o
   5  15   6       74.61       72.43     25.53 o
   6  15   6       33.90       56.42     24.09 o
   7  15   6       28.05       49.99     24.24 o
  -3  16   6       18.58       31.82     25.26 o
  -2  16   6       53.80      136.69     41.76 o
  -1  16   6      113.66       93.33     25.60 o
   0  16   6        0.30        0.86      9.65 o
   1  16   6        0.66       -3.26      4.63 o
   2  16   6       26.70       16.96      6.29 o
   3  16   6        8.94       16.21      6.95 o
   4  16   6      156.07      178.38     39.78 o
   5  16   6       15.09       19.42     17.21 o
   6  16   6      110.05      134.31     38.47 o
  -2  17   6       17.33       79.91     30.61 o
  -1  17   6        2.61       26.37     22.13 o
   0  17   6       44.67       25.50     24.54 o
   1  17   6       40.45       39.72      9.38 o
   2  17   6       75.04       67.96     14.99 o
   3  17   6       28.71       38.22     18.21 o
   4  17   6       27.06       30.08     15.82 o
   5  17   6        0.52       -7.24      7.47 o
   0  18   6       28.34       26.36     17.46 o
   1  18   6        0.01       -3.70      5.82 o
   2  18   6        0.08        8.43     10.82 o
   3  18   6       15.13       14.69     15.51 o
   4  18   6        0.80       -0.03      8.40 o
   5  18   6        5.40        4.13      5.93 o
   2  19   6       81.15       96.24     29.68 o
   3  19   6        2.41       13.74     12.02 o
  -3 -14   7       48.16       78.46     30.06 o
  -2 -14   7        1.25       22.69     18.19 o
  -1 -14   7        0.70       10.27     15.98 o
   0 -14   7      142.21      134.45     23.58 o
   1 -14   7        2.00       13.10     13.18 o
  -4 -13   7       26.17       30.87     19.68 o
  -3 -13   7       22.39       33.73     20.33 o
  -2 -13   7       14.39       10.76     14.86 o
  -1 -13   7       43.70       82.41     27.78 o
   0 -13   7      101.56      170.60     25.49 o
   1 -13   7        0.82       10.84      8.25 o
   2 -13   7       52.01       64.66     16.73 o
  -5 -12   7        0.68        1.55      7.61 o
  -4 -12   7        3.20       20.09     16.64 o
  -3 -12   7       10.06       18.87     14.51 o
  -2 -12   7        4.28       -5.54     12.71 o
  -1 -12   7      120.38      113.77     29.58 o
   0 -12   7       21.82       41.37     12.83 o
   1 -12   7       26.60       17.49     10.32 o
   2 -12   7        1.51        4.59      8.62 o
   3 -12   7       18.98       28.63     22.17 o
  -5 -11   7       10.05       11.45     11.98 o
  -4 -11   7      126.73      188.04     40.37 o
  -3 -11   7       15.64       31.46     19.88 o
  -2 -11   7       83.09       91.98     27.72 o
  -1 -11   7       24.29       41.30     12.76 o
   0 -11   7        1.24        9.77      8.74 o
   1 -11   7      461.29      486.41     40.41 o
   2 -11   7       62.51       69.12     15.52 o
   3 -11   7       85.59       90.50     18.61 o
   4 -11   7       34.48       31.33     11.96 o
  -6 -10   7        4.00       11.75     11.41 o
  -5 -10   7       74.24       94.99     29.36 o
  -4 -10   7       40.55       67.73     25.96 o
  -3 -10   7      283.31      298.67     47.59 o
  -2 -10   7       22.79       14.40      8.53 o
  -1 -10   7       34.67       19.94      7.35 o
   0 -10   7        3.38       13.30      7.38 o
   1 -10   7      123.85      151.52     21.68 o
   2 -10   7        0.06       -4.07      6.94 o
   3 -10   7        0.22       -7.09     24.34 o
   4 -10   7       20.74       17.71     13.20 o
   5 -10   7        0.62       -5.50     10.31 o
  -6  -9   7       14.08       21.56     13.59 o
  -5  -9   7       69.21       66.03     22.81 o
  -4  -9   7       79.70       68.88     24.67 o
  -3  -9   7       10.82        5.57      9.94 o
  -2  -9   7      197.18      169.18     17.87 o
  -1  -9   7       33.23       19.00     12.71 o
   0  -9   7      518.09      498.06     36.46 o
   1  -9   7      256.71      260.35     27.70 o
   2  -9   7       14.14        0.29     10.95 o
   3  -9   7        0.29       -0.09     10.37 o
   4  -9   7       17.05       10.82      7.04 o
   5  -9   7        5.28      -14.32     16.25 o
  -7  -8   7       30.41       22.78     15.28 o
  -6  -8   7        0.01        9.04     12.09 o
  -5  -8   7       47.58       47.51     18.90 o
  -4  -8   7      198.00      220.64     40.52 o
  -3  -8   7       16.96       18.03     13.32 o
  -2  -8   7        2.98        5.22      8.27 o
  -1  -8   7       17.86       19.88      5.80 o
   0  -8   7      260.37      260.93     25.02 o
   1  -8   7       47.30       35.50     17.24 o
   2  -8   7      211.62      229.67     25.97 o
   3  -8   7       15.44       23.83      9.94 o
   4  -8   7        4.48       17.35      9.14 o
   5  -8   7        3.80        6.34      8.32 o
   6  -8   7       21.45       11.37     10.32 o
  -7  -7   7       19.87       27.10     15.65 o
  -6  -7   7        2.47        3.88      5.26 o
  -5  -7   7       23.04       38.08     17.11 o
  -4  -7   7       37.26       54.73     20.07 o
  -3  -7   7       71.16       81.43     24.66 o
  -2  -7   7      379.20      361.08     23.94 o
  -1  -7   7      251.92      223.16     20.28 o
   0  -7   7     2990.72     2983.61     81.36 o
   1  -7   7      335.88      328.27     28.76 o
   2  -7   7     2049.79     2015.39     73.86 o
   3  -7   7      110.00      111.50     18.80 o
   4  -7   7        2.93        3.39      7.68 o
   5  -7   7        8.32       37.14     26.37 o
   6  -7   7       80.86      137.75     38.05 o
  -7  -6   7       48.03       49.34     20.06 o
  -6  -6   7       29.49       26.42     13.65 o
  -5  -6   7      538.79      557.92     59.82 o
  -4  -6   7      110.57      108.81     26.77 o
  -3  -6   7      308.20      305.65     42.48 o
  -2  -6   7      721.37      733.71     31.42 o
  -1  -6   7       15.22       22.19      7.10 o
   0  -6   7        6.44       12.60      5.04 o
   1  -6   7      180.34      182.02     20.65 o
   2  -6   7      209.07      199.10     22.33 o
   3  -6   7      353.69      340.42     30.26 o
   4  -6   7       85.62       77.54     14.93 o
   5  -6   7       48.09       68.86     24.95 o
   6  -6   7      295.46      386.48     58.34 o
   7  -6   7        9.01       25.98     19.66 o
  -7  -5   7        4.96        3.42      4.10 o
  -6  -5   7      180.76      221.60     37.55 o
  -5  -5   7      155.87      169.96     33.32 o
  -4  -5   7      355.96      408.82     49.29 o
  -3  -5   7      903.38      921.16     70.64 o
  -2  -5   7      194.15      177.23     14.09 o
  -1  -5   7       12.81       13.81      5.92 o
   0  -5   7        0.94       -0.95      2.54 o
   1  -5   7       82.08       73.24     12.57 o
   2  -5   7       69.51       63.58     11.46 o
   3  -5   7      364.51      365.75     30.18 o
   4  -5   7        0.09        5.70      5.09 o
   5  -5   7       59.23       98.51     16.66 o
   6  -5   7       30.48       54.71     23.77 o
   7  -5   7       23.44       41.45     22.70 o
  -7  -4   7        1.84        1.50      8.27 o
  -6  -4   7       76.52       85.52     23.89 o
  -5  -4   7       14.65       18.70     12.24 o
  -4  -4   7      637.60      700.17     31.56 o
  -3  -4   7        3.57       27.14     16.53 o
  -2  -4   7      272.12      253.25     15.62 o
  -1  -4   7        8.84        5.05      5.02 o
   0  -4   7       28.60       25.02      6.06 o
   1  -4   7     1938.52     1787.21     59.68 o
   2  -4   7        8.55       11.63      4.68 o
   3  -4   7      580.70      580.67     37.34 o
   4  -4   7       15.01        8.47      7.66 o
   5  -4   7        8.26        7.18     10.04 o
   6  -4   7        1.60        3.89      4.07 o
   7  -4   7        0.48       -4.72      9.22 o
  -7  -3   7        5.10       -1.70      7.37 o
  -6  -3   7       12.13        8.95     14.65 o
  -5  -3   7        3.49        3.58      3.86 o
  -4  -3   7       17.75       30.48      8.17 o
  -3  -3   7       90.53      108.70     13.45 o
  -2  -3   7       18.91       25.08      4.57 o
  -1  -3   7      207.40      223.10     29.83 o
   0  -3   7     3417.08     3747.58    123.26 o
   1  -3   7     2988.60     3098.18    111.58 o
   2  -3   7     1236.93     1252.70     57.18 o
   3  -3   7     1027.71     1022.26     33.76 o
   4  -3   7        1.67       -4.25      6.76 o
   5  -3   7      262.73      265.40     25.03 o
   6  -3   7        6.55        1.90      8.42 o
   7  -3   7      105.26      107.82     30.18 o
   8  -3   7        0.03        5.40     10.87 o
  -7  -2   7        1.90        8.29     10.49 o
  -6  -2   7        5.44        1.18      4.78 o
  -5  -2   7       18.48       15.94      3.81 o
  -4  -2   7      126.08      154.96     16.35 o
  -3  -2   7      159.81      198.22     18.10 o
  -2  -2   7     1259.51     1151.55     59.04 o
  -1  -2   7        0.24        3.80      6.20 o
   0  -2   7     1049.00     1167.04     65.56 o
   1  -2   7      750.00      753.04     36.94 o
   2  -2   7     1362.24     1291.89     34.91 o
   3  -2   7     2547.57     2417.70     69.88 o
   4  -2   7      518.30      534.24     43.59 o
   5  -2   7      379.60      418.49     31.59 o
   6  -2   7       13.83       13.67      6.70 o
   7  -2   7       21.94       24.12      9.07 o
   8  -2   7        0.02       -0.74      6.07 o
  -7  -1   7        2.24       12.81     13.21 o
  -6  -1   7       34.55       40.55      9.67 o
  -5  -1   7      177.45      194.88     16.29 o
  -4  -1   7        3.27       11.01      6.99 o
  -3  -1   7     1163.62     1147.08     28.29 o
  -2  -1   7      725.60      686.46     41.79 o
  -1  -1   7        0.85        2.44      5.35 o
   0  -1   7      224.10      243.60     29.38 o
   1  -1   7       49.46       54.42     15.64 o
   2  -1   7     1542.16     1259.91     30.70 o
   3  -1   7        3.74       11.57     14.96 o
   4  -1   7        0.14       -1.26      7.63 o
   5  -1   7       51.07       66.82     11.87 o
   6  -1   7      129.27      153.81     18.22 o
   7  -1   7       30.01       56.39     13.77 o
   8  -1   7        8.78       17.55     21.10 o
  -7   0   7        8.86       29.83     17.51 o
  -6   0   7       65.47       86.28     24.56 o
  -5   0   7        3.71        8.04      4.67 o
  -4   0   7       68.81       68.63      6.90 o
  -3   0   7      267.16      247.36     12.70 o
  -2   0   7      733.54      778.74     24.81 o
  -1   0   7      132.92      140.69     12.84 o
   0   0   7      975.34      988.15     38.93 o
   1   0   7     2228.19     2270.22     84.62 o
   2   0   7      441.09      379.84     24.63 o
   3   0   7        9.54        4.47      3.58 o
   4   0   7        7.17       16.13      5.59 o
   5   0   7       16.64       25.53      6.05 o
   6   0   7        2.30        5.91      4.81 o
   7   0   7       14.42        9.07      5.16 o
   8   0   7        2.79        4.23      8.76 o
  -7   1   7        6.93      -34.45     22.97 o
  -6   1   7       36.34       50.36     20.00 o
  -5   1   7        3.75        5.32      2.47 o
  -4   1   7        0.38        6.40      3.42 o
  -3   1   7      315.30      301.77     14.76 o
  -2   1   7        2.79        4.96      3.08 o
  -1   1   7       10.03        9.05      3.66 o
   0   1   7       29.97       27.28      3.74 o
   1   1   7     1014.80     1181.74     41.73 o
   2   1   7      562.13      528.39     40.15 o
   3   1   7       26.82       20.46      4.43 o
   4   1   7      648.78      644.66     27.91 o
   5   1   7        9.53        6.30     11.84 o
   6   1   7        4.20        0.34     10.15 o
   7   1   7        0.55       -6.21      8.92 o
   8   1   7        3.30        1.43      4.60 o
  -7   2   7       54.83       73.76     22.14 o
  -6   2   7       54.65       43.65     15.30 o
  -5   2   7        3.08        3.62      5.66 o
  -4   2   7      158.60      179.25      8.40 o
  -3   2   7       42.67       40.10      3.88 o
  -2   2   7       79.32       52.43      4.56 o
  -1   2   7     1000.52     1010.60     24.03 o
   0   2   7      212.69      241.09     12.52 o
   1   2   7       35.28       26.00      6.89 o
   2   2   7      540.37      627.17     43.18 o
   3   2   7      196.15      198.56     15.92 o
   4   2   7       86.29       89.55     10.84 o
   5   2   7      193.31      221.93     19.52 o
   6   2   7        0.11        1.70      4.78 o
   7   2   7       27.41       11.25     13.19 o
   8   2   7        2.46      -10.33      8.69 o
  -7   3   7        2.45       -2.11      9.07 o
  -6   3   7       96.98      109.66     17.97 o
  -5   3   7       37.98       41.94      9.38 o
  -4   3   7      299.62      285.49     10.65 o
  -3   3   7        4.57        3.17      2.73 o
  -2   3   7      115.22      146.60      8.48 o
  -1   3   7      390.43      454.96     13.43 o
   0   3   7     3627.26     3945.17     60.55 o
   1   3   7     4743.69     5286.99    291.57 o
   2   3   7     1732.29     1912.58     58.13 o
   3   3   7     1556.73     1637.28     77.22 o
   4   3   7      366.65      387.08     39.56 o
   5   3   7        1.54       -3.23      5.38 o
   6   3   7      130.66      138.26     17.50 o
   7   3   7        0.01       -1.04      3.87 o
   8   3   7        8.16       -5.79      5.25 o
  -7   4   7        9.86        5.15     13.31 o
  -6   4   7        0.78        1.85      7.70 o
  -5   4   7       30.05       30.11      7.59 o
  -4   4   7      176.25      184.77     17.06 o
  -3   4   7        0.01        3.66      2.78 o
  -2   4   7     1343.21     1317.61     31.16 o
  -1   4   7        6.16        4.48      2.07 o
   0   4   7      121.07      116.77      8.98 o
   1   4   7      186.40      197.36     23.57 o
   2   4   7        8.23       16.38      7.25 o
   3   4   7      236.16      207.21     29.02 o
   4   4   7      121.70      114.61     22.22 o
   5   4   7        0.87        4.97      7.80 o
   6   4   7       32.50       43.22     10.16 o
   7   4   7        9.56        8.08      3.36 o
   8   4   7        2.49        3.21      5.01 o
   9   4   7        2.28        1.98      5.31 o
  -7   5   7        6.15       21.63     16.55 o
  -6   5   7       38.16       59.98     15.47 o
  -5   5   7       23.67       29.55      8.53 o
  -4   5   7       51.87       56.04     11.25 o
  -3   5   7      459.84      479.08     21.85 o
  -2   5   7      389.99      408.33     14.51 o
  -1   5   7      249.48      250.85     14.09 o
   0   5   7      500.29      529.15     20.01 o
   1   5   7        0.26        4.53      5.79 o
   2   5   7     2431.17     2702.87     92.02 o
   3   5   7      942.49      975.30     60.30 o
   4   5   7       24.63       26.89     12.83 o
   5   5   7      453.38      471.10     47.93 o
   6   5   7      236.77      225.64     35.20 o
   7   5   7        3.18        3.32      4.69 o
   8   5   7        8.40       24.84     11.51 o
   9   5   7        7.59        6.08      6.47 o
  -7   6   7        5.86       68.55     29.44 o
  -6   6   7        0.54        4.52     18.08 o
  -5   6   7      318.66      310.96     25.69 o
  -4   6   7        7.65       10.80      5.25 o
  -3   6   7      572.00      573.62     40.24 o
  -2   6   7      133.86      137.90      8.89 o
  -1   6   7       94.89       89.83      7.72 o
   0   6   7       24.98       33.91      8.49 o
   1   6   7      146.86      116.66     18.03 o
   2   6   7      119.43      105.37     18.45 o
   3   6   7       54.99       40.91     12.63 o
   4   6   7       55.12       48.04     14.33 o
   5   6   7      169.00      200.38     31.14 o
   6   6   7      806.99      819.34     45.40 o
   7   6   7       17.78       24.37      9.47 o
   8   6   7      267.80      262.83     29.19 o
   9   6   7        0.03       10.38      7.49 o
  -6   7   7       43.09       71.14     41.01 o
  -5   7   7       98.91      126.31     17.16 o
  -4   7   7      169.46      184.18     23.67 o
  -3   7   7     1108.21     1140.44     44.55 o
  -2   7   7      574.15      583.20     15.57 o
  -1   7   7       10.70        3.09      2.67 o
   0   7   7       39.98       34.93     17.65 o
   1   7   7     1562.40     1722.49     72.18 o
   2   7   7        9.18       -2.29      6.46 o
   3   7   7       32.68       33.38      9.03 o
   4   7   7       18.11       11.39      4.58 o
   5   7   7        9.98        7.68      3.28 o
   6   7   7        6.31        7.47      6.22 o
   7   7   7        3.78        4.29      5.35 o
   8   7   7       21.73       24.27     15.89 o
   9   7   7        2.91        9.09      4.90 o
  -6   8   7        1.57       16.54     13.63 o
  -5   8   7        8.72       13.68      9.13 o
  -4   8   7        2.01       -6.07     21.28 o
  -3   8   7      194.44      220.56     16.85 o
  -2   8   7      107.23      130.63     12.88 o
  -1   8   7      599.12      607.14     22.16 o
   0   8   7       52.50       53.79      9.40 o
   1   8   7      166.52      165.68     21.71 o
   2   8   7      147.79      143.66     22.04 o
   3   8   7      742.46      798.86     40.74 o
   4   8   7      179.06      182.53     20.35 o
   5   8   7       44.63       43.84     11.31 o
   6   8   7       85.22       83.54     15.47 o
   7   8   7        0.01       -1.03      5.12 o
   8   8   7       19.50       21.63      8.55 o
  -6   9   7       13.19       19.58     17.42 o
  -5   9   7        0.00      -10.72     26.12 o
  -4   9   7      116.51      132.66     20.81 o
  -3   9   7       48.74       53.34     11.21 o
  -2   9   7       19.45       29.58     13.85 o
  -1   9   7      218.23      196.88     16.02 o
   0   9   7        0.05        1.86      3.54 o
   1   9   7      323.47      326.62     20.56 o
   2   9   7     1214.66     1368.03     80.66 o
   3   9   7      342.70      343.07     27.86 o
   4   9   7       49.10       45.92     10.46 o
   5   9   7        0.83        5.79      6.02 o
   6   9   7       48.94       55.71     13.54 o
   7   9   7        6.45       13.06      7.24 o
   8   9   7        0.66       -4.83      6.69 o
  -6  10   7        0.10        7.49     11.92 o
  -5  10   7        9.53       20.77     14.11 o
  -4  10   7        0.51       -5.72     25.62 o
  -3  10   7      248.02      276.24     30.33 o
  -2  10   7      428.21      429.51     21.03 o
  -1  10   7       97.65       94.40     12.38 o
   0  10   7      269.73      271.25     20.21 o
   1  10   7       69.52       76.40      9.83 o
   2  10   7       21.77       24.57      7.29 o
   3  10   7      169.23      181.27     21.42 o
   4  10   7      123.95      134.41     18.81 o
   5  10   7      117.40      132.29     19.31 o
   6  10   7        5.46       11.66      7.29 o
   7  10   7       13.61       15.30      7.05 o
   8  10   7        2.07       -4.84      7.27 o
  -5  11   7        7.57       16.76     15.23 o
  -4  11   7        0.21       -3.89     15.34 o
  -3  11   7        0.04        0.37     14.28 o
  -2  11   7      223.90      255.17     29.70 o
  -1  11   7       34.01       40.65     10.36 o
   0  11   7      138.61      118.63     13.75 o
   1  11   7       15.94        3.59      5.17 o
   2  11   7       61.04       51.77      9.04 o
   3  11   7       14.92        2.12      5.55 o
   4  11   7       62.09       73.94     14.70 o
   5  11   7       15.06       13.15      6.87 o
   6  11   7        8.52        8.89      7.14 o
   7  11   7       12.59       14.31      8.21 o
   8  11   7        2.76        1.34      6.74 o
  -5  12   7        0.04        1.18     11.16 o
  -4  12   7        2.37       -7.18     10.48 o
  -3  12   7       72.00       96.93     19.14 o
  -2  12   7        5.67       16.25     10.20 o
  -1  12   7        9.14        6.86      3.47 o
   0  12   7       19.55       17.94      4.47 o
   1  12   7        0.29      -12.71      8.47 o
   2  12   7      241.02      212.27     22.62 o
   3  12   7        0.68        2.45      7.82 o
   4  12   7       58.26       49.98     15.74 o
   5  12   7       46.15       52.93     17.62 o
   6  12   7       32.96       21.26      9.11 o
   7  12   7       26.52       37.80     17.38 o
   8  12   7        3.77        1.79      5.39 o
  -4  13   7       22.54       35.23     22.57 o
  -3  13   7       52.04       55.96     15.46 o
  -2  13   7       69.05       63.84     16.47 o
  -1  13   7      107.53      133.07     15.59 o
   0  13   7        8.28        1.90      3.86 o
   1  13   7      162.91      130.50     14.73 o
   2  13   7       39.67       26.90      5.53 o
   3  13   7      178.59      174.43     18.02 o
   4  13   7       14.50       14.47      6.56 o
   5  13   7        1.40       -2.23     10.79 o
   6  13   7        1.74       -6.89      9.32 o
   7  13   7        1.39        6.08      6.55 o
  -4  14   7       24.24       31.55     21.37 o
  -3  14   7       12.41       35.95     13.95 o
  -2  14   7       18.23       30.33     11.27 o
  -1  14   7       62.85       71.97     15.94 o
   0  14   7       14.64       10.00      2.85 o
   1  14   7        0.76        3.23      5.51 o
   2  14   7       17.08        8.18      4.49 o
   3  14   7       30.15       36.83      8.37 o
   4  14   7       16.18        8.75      4.28 o
   5  14   7        2.36        2.76      4.68 o
   6  14   7       20.03        1.55      8.07 o
   7  14   7       35.82       26.15     14.46 o
  -3  15   7        1.26       28.85     22.63 o
  -2  15   7       30.48       21.46     24.64 o
  -1  15   7       14.21       31.43     12.06 o
   0  15   7       25.82       33.10      8.40 o
   1  15   7        1.05        4.58      4.84 o
   2  15   7      156.48      149.23     21.37 o
   3  15   7      512.06      489.43     37.90 o
   4  15   7       29.21       33.92      9.86 o
   5  15   7       64.65       65.25     23.68 o
   6  15   7        0.01        6.88      8.35 o
   7  15   7        2.45        3.34      6.39 o
  -2  16   7       12.29       24.53     11.69 o
  -1  16   7       31.24       24.39     20.57 o
   0  16   7       63.52       54.58     10.62 o
   1  16   7       11.56        3.65      5.01 o
   2  16   7       58.53       62.69     14.32 o
   3  16   7       50.67       61.21     14.84 o
   4  16   7       10.82        8.06      7.23 o
   5  16   7       45.49       61.49     26.11 o
   6  16   7        8.42       30.41     21.13 o
  -2  17   7       14.90       41.26     25.13 o
  -1  17   7        4.22       -0.06     18.75 o
   0  17   7       17.17       10.58     15.09 o
   1  17   7        0.59       -9.40      8.00 o
   2  17   7       16.54        4.39      4.19 o
   3  17   7        4.91       -4.38     10.93 o
   4  17   7       23.77       27.69     17.07 o
   5  17   7       15.15       30.04     20.09 o
   0  18   7        1.44       -6.32      8.25 o
   1  18   7        2.03       -3.22      4.81 o
   2  18   7       16.41       11.07      6.58 o
   3  18   7       21.93       11.45     10.61 o
   4  18   7       94.70      116.12     34.99 o
   2  19   7       13.87       12.88     12.54 o
  -1 -14   8       11.68        7.14      7.61 o
  -3 -13   8        0.36       24.87     21.17 o
  -2 -13   8       14.97       16.99     15.91 o
  -1 -13   8       81.45       94.15     30.52 o
   0 -13   8        0.00        6.81      9.89 o
   1 -13   8      306.99      352.26     38.27 o
   2 -13   8        6.29       16.39     11.22 o
  -4 -12   8       42.74       76.84     29.65 o
  -3 -12   8       40.38       58.71     24.48 o
  -2 -12   8       74.36       74.26     25.92 o
  -1 -12   8       36.36       40.32     19.50 o
   0 -12   8        0.17        0.19      7.66 o
   1 -12   8        3.17        2.21      4.25 o
   2 -12   8        4.63        2.42      6.09 o
   3 -12   8       72.45       93.81     20.65 o
  -5 -11   8       12.85       27.02     17.65 o
  -4 -11   8      140.92      158.95     38.93 o
  -3 -11   8       42.03       37.03     19.72 o
  -2 -11   8      118.18      126.60     31.80 o
  -1 -11   8        0.26        1.00     12.42 o
   0 -11   8        8.13        6.79      5.27 o
   1 -11   8      132.08      120.93     20.84 o
   2 -11   8      107.89       91.74     18.19 o
   3 -11   8      113.11      121.92     21.72 o
   4 -11   8        2.04        3.07      8.14 o
  -5 -10   8        7.29        8.60     10.20 o
  -4 -10   8        7.02        7.00     10.79 o
  -3 -10   8       31.39       30.63     18.81 o
  -2 -10   8      226.50      211.13     40.15 o
  -1 -10   8       28.66       23.87      9.25 o
   0 -10   8        8.06        2.85      5.68 o
   1 -10   8        1.23       -5.85      6.71 o
   2 -10   8       64.69       75.83     15.61 o
   3 -10   8        2.08       -0.40     11.70 o
   4 -10   8       29.67       23.57      9.16 o
  -6  -9   8        0.14        3.28      8.15 o
  -5  -9   8        0.04        4.43      7.04 o
  -4  -9   8       44.56       58.20     23.17 o
  -3  -9   8       95.48      164.87     36.01 o
  -2  -9   8        0.37       -5.98      9.67 o
  -1  -9   8       15.44        8.99      4.48 o
   0  -9   8      459.26      446.51     35.46 o
   1  -9   8      104.42       83.13     15.58 o
   2  -9   8       80.94       57.33     12.06 o
   3  -9   8       16.36        2.74      7.95 o
   4  -9   8        9.41        2.42      6.43 o
   5  -9   8        0.83      -18.41     19.02 o
  -6  -8   8        5.15        2.56      7.90 o
  -5  -8   8       33.60       26.87     14.96 o
  -4  -8   8        2.23        3.97      6.43 o
  -3  -8   8      262.39      268.72     43.62 o
  -2  -8   8       93.98      110.05     27.63 o
  -1  -8   8      261.36      246.98     23.80 o
   0  -8   8      234.72      205.16     22.44 o
   1  -8   8      530.69      442.97     35.89 o
   2  -8   8      542.99      542.04     41.14 o
   3  -8   8      237.23      223.82     27.11 o
   4  -8   8      217.07      241.62     29.23 o
   5  -8   8        0.13        3.52     11.11 o
  -6  -7   8        2.56        6.46      6.15 o
  -5  -7   8       35.26       21.36     12.40 o
  -4  -7   8      269.83      269.74     43.56 o
  -3  -7   8      124.10      130.36     30.85 o
  -2  -7   8      384.92      386.42     25.33 o
  -1  -7   8      181.06      163.01     18.17 o
   0  -7   8        0.68       -0.28      5.05 o
   1  -7   8      241.02      225.86     24.56 o
   2  -7   8       68.96       52.42     10.66 o
   3  -7   8       52.94       38.15     11.07 o
   4  -7   8        2.85        5.77      4.36 o
   5  -7   8      394.05      477.46     41.54 o
   6  -7   8        4.03       25.14     20.61 o
  -7  -6   8       16.11       22.01     13.70 o
  -6  -6   8        0.09       -7.69     11.18 o
  -5  -6   8       58.14       51.85     19.19 o
  -4  -6   8      176.17      191.59     36.94 o
  -3  -6   8      259.94      226.52     38.08 o
  -2  -6   8      708.25      703.31     31.91 o
  -1  -6   8      738.55      679.08     36.04 o
   0  -6   8      368.36      360.99     28.48 o
   1  -6   8      135.09      139.51     18.04 o
   2  -6   8      543.19      481.11     35.72 o
   3  -6   8       63.30       65.31     13.94 o
   4  -6   8       26.40       18.94      7.82 o
   5  -6   8        4.38       14.86     11.72 o
   6  -6   8        1.08       23.61     21.91 o
  -7  -5   8        0.71        5.28      4.54 o
  -6  -5   8       47.42       50.04     18.50 o
  -5  -5   8       21.54        7.40      7.89 o
  -4  -5   8        1.75        7.59      7.12 o
  -3  -5   8       87.58      132.03     28.10 o
  -2  -5   8       71.52       68.52      8.89 o
  -1  -5   8       29.08       21.47      7.26 o
   0  -5   8      130.85      124.47     16.22 o
   1  -5   8       19.77       15.98      3.99 o
   2  -5   8       77.03       80.96     15.51 o
   3  -5   8      376.47      386.17     32.60 o
   4  -5   8       86.28       82.60     15.25 o
   5  -5   8       44.01       53.47     13.36 o
   6  -5   8       60.53       97.61     29.83 o
   7  -5   8        2.33       16.23     18.85 o
  -7  -4   8        5.61        1.61      7.41 o
  -6  -4   8        0.93        5.15      5.55 o
  -5  -4   8      180.79      161.56     32.67 o
  -4  -4   8      238.40      269.18     20.80 o
  -3  -4   8      887.58      911.36     68.29 o
  -2  -4   8      182.85      194.67     15.02 o
  -1  -4   8       22.18       25.51      6.43 o
   0  -4   8       64.64       77.98     11.69 o
   1  -4   8       97.27       96.45     13.87 o
   2  -4   8      343.30      325.38     19.41 o
   3  -4   8        6.51        3.41      5.89 o
   4  -4   8       87.53       91.88     15.83 o
   5  -4   8        7.89        8.94      7.80 o
   6  -4   8      110.33      137.04     21.61 o
   7  -4   8        8.50       13.52     14.91 o
  -7  -3   8        0.76      -12.44     10.63 o
  -6  -3   8        0.43        1.63      4.15 o
  -5  -3   8        2.85       14.31     12.58 o
  -4  -3   8       74.38       67.70     14.31 o
  -3  -3   8      483.29      541.48     51.18 o
  -2  -3   8      773.23      776.36     60.35 o
  -1  -3   8      637.88      618.41     52.49 o
   0  -3   8       63.13       64.62     17.52 o
   1  -3   8       89.79       85.80     17.96 o
   2  -3   8      245.27      243.55     17.12 o
   3  -3   8        4.05        4.42      3.73 o
   4  -3   8        0.03       -4.51      6.21 o
   5  -3   8        1.66       -2.13     11.29 o
   6  -3   8        1.73        3.61      8.57 o
   7  -3   8        1.74        3.03      5.57 o
  -7  -2   8        6.78       12.28     11.68 o
  -6  -2   8       29.79       33.99      9.00 o
  -5  -2   8        0.25        2.98      6.19 o
  -4  -2   8       77.77       96.84     12.27 o
  -3  -2   8     1253.82     1186.91     71.82 o
  -2  -2   8        1.76        5.33      7.42 o
  -1  -2   8      843.12      912.19     62.43 o
   0  -2   8      121.06      141.70     24.57 o
   1  -2   8        7.85       18.22     13.14 o
   2  -2   8      219.03      231.14     14.54 o
   3  -2   8       34.89       31.58      6.42 o
   4  -2   8       85.58       80.04     18.74 o
   5  -2   8       46.90       37.53     16.95 o
   6  -2   8        1.89       -1.01      4.30 o
   7  -2   8       31.18       46.83     13.63 o
   8  -2   8        0.69        6.96      6.15 o
  -7  -1   8        1.72       -1.02      6.01 o
  -6  -1   8        1.38        1.40      5.66 o
  -5  -1   8        1.30       -0.04      2.33 o
  -4  -1   8        0.43       -4.52      7.22 o
  -3  -1   8      122.15      126.94      8.83 o
  -2  -1   8       62.62       50.72      8.33 o
  -1  -1   8      180.27      143.66     23.95 o
   0  -1   8        7.43        7.16      4.72 o
   1  -1   8        0.68        1.80      4.32 o
   2  -1   8      455.88      391.19     22.45 o
   3  -1   8      419.26      458.93     30.46 o
   4  -1   8      764.82      733.29     53.88 o
   5  -1   8       32.88       40.51     10.37 o
   6  -1   8       67.42       81.80     17.51 o
   7  -1   8       16.51       23.18      8.79 o
   8  -1   8        0.30       -6.92      8.99 o
  -7   0   8        0.52        8.35      7.70 o
  -6   0   8       29.39       35.56      8.76 o
  -5   0   8       23.99       29.25      6.87 o
  -4   0   8       37.14       50.87      8.35 o
  -3   0   8      135.96      141.43     10.21 o
  -2   0   8       12.63       13.19      5.01 o
  -1   0   8     1315.29     1376.83     65.15 o
   0   0   8       15.60       16.18      3.93 o
   1   0   8      548.57      567.76     45.10 o
   2   0   8      411.58      388.77     26.59 o
   3   0   8        4.73        6.97      6.97 o
   4   0   8        7.97        9.36      6.22 o
   5   0   8      182.06      218.73     16.70 o
   6   0   8        0.30       15.13      6.88 o
   7   0   8        4.73       13.71      6.77 o
   8   0   8        2.57       -5.25     10.63 o
  -7   1   8        0.38      -27.13     18.08 o
  -6   1   8       24.46       44.25     27.01 o
  -5   1   8        0.24       -0.86      2.00 o
  -4   1   8      130.42      146.47     14.12 o
  -3   1   8       86.73      101.14      9.03 o
  -2   1   8     1772.81     1711.63     34.75 o
  -1   1   8      484.66      508.77     35.78 o
   0   1   8      426.99      484.77     20.28 o
   1   1   8      320.31      356.72     24.45 o
   2   1   8      451.16      471.68     29.14 o
   3   1   8      137.41      144.38     23.85 o
   4   1   8       32.32       39.13      6.68 o
   5   1   8        0.26        1.23      3.04 o
   6   1   8       46.52       50.95      9.59 o
   7   1   8       23.27       26.89      8.66 o
   8   1   8        0.16       -2.70      4.37 o
  -7   2   8       10.06       -6.34     15.38 o
  -6   2   8       18.84       15.73      5.41 o
  -5   2   8       43.35       35.24      8.64 o
  -4   2   8       37.09       41.07      4.78 o
  -3   2   8        2.52        1.22      2.21 o
  -2   2   8      108.35      133.62      8.63 o
  -1   2   8        0.56       -2.05      3.41 o
   0   2   8     3141.14     3526.94     61.76 o
   1   2   8      426.06      433.84     26.59 o
   2   2   8      326.91      426.05     38.11 o
   3   2   8     2206.32     1992.10     95.19 o
   4   2   8       49.10       38.97      5.65 o
   5   2   8      166.05      157.88     18.12 o
   6   2   8       22.59       21.25      5.11 o
   7   2   8        0.75       -4.21      6.00 o
   8   2   8        5.65       -0.79      5.45 o
  -7   3   8       56.86       88.28     27.76 o
  -6   3   8       45.14       41.50      9.41 o
  -5   3   8       18.26       20.90      5.21 o
  -4   3   8      264.07      266.71     12.42 o
  -3   3   8      393.55      412.79     17.39 o
  -2   3   8       26.60       13.47      4.22 o
  -1   3   8       30.33       40.04      6.20 o
   0   3   8      190.97      230.56     14.95 o
   1   3   8        9.83       11.54      2.94 o
   2   3   8     2691.20     2610.44    101.50 o
   3   3   8        0.02        4.83      8.58 o
   4   3   8       19.81       21.33      5.27 o
   5   3   8        1.19       -5.65      4.30 o
   6   3   8       20.28       20.29      6.11 o
   7   3   8        4.31       12.27      6.42 o
   8   3   8        2.94      -13.54     13.51 o
  -7   4   8       17.08       37.65     22.13 o
  -6   4   8        2.45        4.04     14.68 o
  -5   4   8        5.05        1.92      6.06 o
  -4   4   8        5.82       10.45      8.34 o
  -3   4   8      441.00      416.09     18.97 o
  -2   4   8      166.24      177.25     12.04 o
  -1   4   8     1918.69     1889.10     51.58 o
   0   4   8      870.95      879.57     31.71 o
   1   4   8      198.93      246.04     13.40 o
   2   4   8      361.08      427.91     41.06 o
   3   4   8       11.00       13.56     10.18 o
   4   4   8      415.13      483.34     45.77 o
   5   4   8        0.87       -3.85      5.31 o
   6   4   8        7.84        2.98      5.45 o
   7   4   8        0.00       -1.95      4.35 o
   8   4   8        0.07       -3.87      3.81 o
  -7   5   8       32.20       64.52     27.10 o
  -6   5   8        3.10       10.92      9.66 o
  -5   5   8      191.72      213.49     20.41 o
  -4   5   8        0.01       -0.43      5.16 o
  -3   5   8       46.44       37.15      5.65 o
  -2   5   8       17.01       20.00      4.41 o
  -1   5   8      164.10      170.38     12.91 o
   0   5   8       32.41       30.81      7.86 o
   1   5   8       14.89       29.93     12.39 o
   2   5   8      460.52      525.41     42.61 o
   3   5   8      150.56      130.92     23.20 o
   4   5   8       75.86       62.31     16.66 o
   5   5   8       14.73       28.26     14.69 o
   6   5   8      152.52      155.39     29.90 o
   7   5   8       93.20      115.24     14.41 o
   8   5   8       58.57       67.72     14.84 o
  -7   6   8        0.13       33.54     21.68 o
  -6   6   8        3.78       13.73      9.91 o
  -5   6   8       33.66       58.71     11.83 o
  -4   6   8      187.78      230.69     15.01 o
  -3   6   8      360.99      339.15     25.80 o
  -2   6   8       37.81       34.71      4.67 o
  -1   6   8      173.70      171.21     12.55 o
   0   6   8       44.28       45.58     11.99 o
   1   6   8      293.29      332.55     31.75 o
   2   6   8       36.30       34.78     12.44 o
   3   6   8      275.21      290.41     34.14 o
   4   6   8       92.65       96.19     21.30 o
   5   6   8       14.69       18.27      9.94 o
   6   6   8       50.57       44.12     17.13 o
   7   6   8       86.64      105.33     17.90 o
   8   6   8      167.01      194.32     26.45 o
  -6   7   8       21.41       60.07     33.96 o
  -5   7   8       16.16       13.10     17.65 o
  -4   7   8      216.66      254.78     27.21 o
  -3   7   8      145.14      163.81     21.57 o
  -2   7   8      174.20      182.68     11.28 o
  -1   7   8     1114.26     1105.10     32.09 o
   0   7   8      174.17      167.84     20.83 o
   1   7   8        4.66        4.69      3.85 o
   2   7   8      487.28      511.77     44.32 o
   3   7   8        0.54       -2.02      4.37 o
   4   7   8       84.60       57.36     16.16 o
   5   7   8       63.26       51.91     15.85 o
   6   7   8       69.17       65.33     14.25 o
   7   7   8       22.26       39.07     12.26 o
   8   7   8       95.51       95.19     18.15 o
  -6   8   8        4.16        4.93      9.81 o
  -5   8   8      117.81      117.99     20.56 o
  -4   8   8      250.33      257.88     28.95 o
  -3   8   8      592.11      592.95     28.88 o
  -2   8   8     1468.69     1371.89     25.07 o
  -1   8   8        1.23        0.21      3.71 o
   0   8   8      169.56      157.30     16.81 o
   1   8   8      190.60      173.86     23.54 o
   2   8   8       28.17        7.62      9.97 o
   3   8   8      122.60       90.92     18.30 o
   4   8   8       34.09       25.77     10.30 o
   5   8   8        0.26       -0.40      4.48 o
   6   8   8       16.20       19.96      6.40 o
   7   8   8       56.43       55.03     13.83 o
   8   8   8       50.02       77.28     17.49 o
  -6   9   8       22.26       34.92     21.27 o
  -5   9   8       92.86       99.44     27.94 o
  -4   9   8        2.96        8.69     12.96 o
  -3   9   8      320.20      307.01     21.24 o
  -2   9   8      140.73      136.80     15.07 o
  -1   9   8      342.06      344.06     17.69 o
   0   9   8     2862.32     2996.03     85.14 o
   1   9   8      280.37      312.45     27.55 o
   2   9   8       32.28       39.74     12.91 o
   3   9   8      284.88      317.90     26.71 o
   4   9   8      498.49      467.69     34.44 o
   5   9   8        1.23       -1.09      4.04 o
   6   9   8        4.02        1.24      6.46 o
   7   9   8        0.26        0.28      3.70 o
   8   9   8        1.78        1.99      3.94 o
  -5  10   8       58.74       65.09     16.28 o
  -4  10   8        8.21        8.26     16.95 o
  -3  10   8       49.75       53.30      9.33 o
  -2  10   8      151.45      172.06     16.95 o
  -1  10   8      118.00      102.50     12.22 o
   0  10   8       40.27       39.55      7.02 o
   1  10   8      410.91      415.92     24.60 o
   2  10   8      100.57      107.38     15.84 o
   3  10   8      540.76      581.33     37.95 o
   4  10   8       90.04      116.78     18.64 o
   5  10   8       10.38       11.21      5.92 o
   6  10   8       56.36       61.16     14.30 o
   7  10   8        7.11        7.64      6.73 o
   8  10   8        1.53       -3.93      5.52 o
  -5  11   8        1.13       11.75     14.88 o
  -4  11   8       12.75        4.86     11.78 o
  -3  11   8       10.79       12.68     20.49 o
  -2  11   8        2.97       -0.29      3.48 o
  -1  11   8        0.55       13.07      6.71 o
   0  11   8        0.31       -5.28      8.81 o
   1  11   8       58.44       42.35      7.43 o
   2  11   8        0.13      -11.35      8.39 o
   3  11   8       12.59       17.21      6.69 o
   4  11   8      134.93      143.60     20.00 o
   5  11   8        2.24       -4.73      6.06 o
   6  11   8        8.36        7.56      4.83 o
   7  11   8       41.07       55.12     15.01 o
   8  11   8        2.39        2.34      7.47 o
  -5  12   8        4.10       33.03     21.01 o
  -4  12   8        0.37        2.95     16.46 o
  -3  12   8       99.27      101.98     20.26 o
  -2  12   8       73.75       81.90     17.31 o
  -1  12   8       52.68       44.80      7.74 o
   0  12   8        3.43      -10.10      6.73 o
   1  12   8        3.49       -8.65      7.55 o
   2  12   8       88.11       71.08     12.27 o
   3  12   8      205.50      221.15     19.61 o
   4  12   8       30.95       19.46      6.58 o
   5  12   8       16.23        7.84      8.97 o
   6  12   8        2.55        0.52      6.47 o
   7  12   8        0.01        9.25      8.82 o
   8  12   8        0.75       -7.62     11.22 o
  -4  13   8        0.16       -2.90     22.71 o
  -3  13   8        0.43       -1.10     12.77 o
  -2  13   8       96.53       95.71     18.79 o
  -1  13   8      164.08      183.07     15.79 o
   0  13   8      191.14      205.83     17.14 o
   1  13   8      213.40      192.24     22.74 o
   2  13   8        8.39        7.03      8.17 o
   3  13   8       46.22       45.90     10.19 o
   4  13   8       41.79       44.40     11.20 o
   5  13   8       46.64       35.74     15.57 o
   6  13   8        1.21       -9.21      6.90 o
   7  13   8        0.77      -13.30      9.30 o
  -4  14   8        5.60       38.32     22.77 o
  -3  14   8        0.90       -4.97     15.72 o
  -2  14   8       63.39       78.90     17.83 o
  -1  14   8        6.81       10.78      6.10 o
   0  14   8       11.53       11.52      5.63 o
   1  14   8        0.61       -1.61      4.92 o
   2  14   8      273.60      252.05     22.24 o
   3  14   8       87.34       75.57     12.20 o
   4  14   8        5.25        4.91      5.98 o
   5  14   8       30.94       31.40      7.76 o
   6  14   8        4.13        0.45      6.34 o
   7  14   8        0.08       -6.68     12.59 o
  -3  15   8        1.26       -1.90     30.16 o
  -2  15   8      128.84      123.39     22.65 o
  -1  15   8        0.01       10.24     12.42 o
   0  15   8       90.90       62.24     12.58 o
   1  15   8       10.07       21.52      9.66 o
   2  15   8       28.88       18.34      6.26 o
   3  15   8       10.89        9.40      2.95 o
   4  15   8        3.55       -2.11      4.13 o
   5  15   8       19.77       26.30     11.90 o
   6  15   8        3.27        4.52      5.63 o
   7  15   8       19.03       18.08     13.30 o
  -2  16   8        2.67       -0.23      5.96 o
  -1  16   8       49.94       56.94     15.69 o
   0  16   8      154.51      160.53     25.77 o
   1  16   8       52.49       60.44     14.76 o
   2  16   8       21.29       31.46     10.30 o
   3  16   8       11.05       23.78      8.84 o
   4  16   8        0.86       12.92     13.63 o
   5  16   8        7.94       23.07     14.90 o
   6  16   8        2.00       13.23     14.44 o
  -1  17   8      125.62      132.03     47.40 o
   0  17   8        1.92       -5.41      9.34 o
   1  17   8        2.42        5.19      5.03 o
   2  17   8       20.75       23.24      9.53 o
   3  17   8        0.01        8.85      6.58 o
   4  17   8       11.51       10.64      8.15 o
   5  17   8        4.88        5.82     13.13 o
   0  18   8        1.54        3.10     14.15 o
   1  18   8       85.47       81.64     24.11 o
   2  18   8        8.62        2.22      5.45 o
   3  18   8       45.11       47.08     20.54 o
   4  18   8        3.55        3.27      7.14 o
  -2 -13   9       53.65      118.28     36.36 o
  -1 -13   9       15.59       31.46     16.36 o
   0 -13   9        2.33       -3.92     13.45 o
  -3 -12   9      130.13      207.62     46.16 o
  -2 -12   9       96.38      104.40     30.76 o
  -1 -12   9       21.31       24.42     15.98 o
   0 -12   9        0.56        1.17      6.25 o
   1 -12   9       43.63       56.21     15.46 o
   2 -12   9        1.95        7.59      7.61 o
  -4 -11   9        0.01       -2.43      7.58 o
  -3 -11   9       56.35       67.30     26.65 o
  -2 -11   9       22.77       34.09     17.48 o
  -1 -11   9        7.01        7.34      8.13 o
   0 -11   9        0.05        7.07      5.33 o
   1 -11   9       18.86       18.73      8.35 o
   2 -11   9       82.57       89.39     18.56 o
   3 -11   9       33.37       39.10     12.38 o
  -5 -10   9       18.27       26.86     18.16 o
  -4 -10   9        8.62        8.68     12.35 o
  -3 -10   9       13.11       35.02     22.48 o
  -2 -10   9       31.09       44.04     21.64 o
  -1 -10   9       79.13       83.86     27.01 o
   0 -10   9        0.44       -2.83      3.74 o
   1 -10   9       22.40       17.37      5.51 o
   2 -10   9       54.25       42.36     11.93 o
   3 -10   9       34.64       24.72      8.04 o
   4 -10   9        0.76       -5.06      5.08 o
  -5  -9   9        0.25       11.44     14.76 o
  -4  -9   9        3.06       -5.65      8.33 o
  -3  -9   9      105.67      126.34     32.21 o
  -2  -9   9        0.08        7.85      9.55 o
  -1  -9   9      199.97      259.46     26.63 o
   0  -9   9        0.11        0.52     11.75 o
   1  -9   9        8.82       -3.41     10.65 o
   2  -9   9       21.76       22.27      5.53 o
   3  -9   9        5.42       -1.31     11.90 o
   4  -9   9       40.25       47.82     13.86 o
  -6  -8   9       14.21       16.35     14.16 o
  -5  -8   9       53.21       51.43     22.00 o
  -4  -8   9      204.20      219.95     42.37 o
  -3  -8   9        4.28        7.50     10.88 o
  -2  -8   9      476.30      478.33     58.90 o
  -1  -8   9        3.36       -1.28      9.58 o
   0  -8   9       30.62       10.16      7.90 o
   1  -8   9       22.06       37.18     15.18 o
   2  -8   9      102.67      101.00     18.16 o
   3  -8   9      208.91      202.05     26.34 o
   4  -8   9       22.80       28.32     13.61 o
   5  -8   9       12.74       11.72      7.84 o
  -6  -7   9       44.48       38.82     18.61 o
  -5  -7   9       95.60       85.22     26.54 o
  -4  -7   9        0.02       -1.61      7.49 o
  -3  -7   9       65.47       59.55     20.08 o
  -2  -7   9       17.75        7.83     11.69 o
  -1  -7   9        8.74       -4.04      7.31 o
   0  -7   9        3.03        5.68      4.92 o
   1  -7   9      183.59      155.58     20.46 o
   2  -7   9      206.67      189.06     19.67 o
   3  -7   9      332.10      319.08     32.68 o
   4  -7   9      103.75      108.29     19.95 o
   5  -7   9        1.22       21.44     12.04 o
   6  -7   9        0.44       27.23     17.83 o
  -6  -6   9        0.94        1.04      7.56 o
  -5  -6   9       48.95       27.74     15.12 o
  -4  -6   9        0.44        5.87      6.02 o
  -3  -6   9      229.74      245.80     40.61 o
  -2  -6   9     2018.57     2074.63    113.64 o
  -1  -6   9        6.79       12.90      7.05 o
   0  -6   9     1456.70     1376.42     57.35 o
   1  -6   9       11.44        8.30      4.45 o
   2  -6   9       10.44       10.90     10.21 o
   3  -6   9       91.96      111.83     18.28 o
   4  -6   9       80.78       76.19     16.51 o
   5  -6   9        7.22       12.76     11.90 o
   6  -6   9       41.67       52.35     23.88 o
  -6  -5   9       18.55       16.92     12.04 o
  -5  -5   9       17.79       25.74     13.99 o
  -4  -5   9        0.00        1.78      5.14 o
  -3  -5   9      203.05      227.11     38.55 o
  -2  -5   9      210.39      225.04     18.32 o
  -1  -5   9      247.87      264.04     22.26 o
   0  -5   9      329.28      370.59     28.65 o
   1  -5   9       37.90       36.65      8.00 o
   2  -5   9      590.90      555.85     38.78 o
   3  -5   9       53.52       49.54     12.60 o
   4  -5   9      235.94      241.72     28.07 o
   5  -5   9        0.76        0.82      5.87 o
   6  -5   9       62.17       80.60     29.32 o
  -7  -4   9        0.05        1.71      7.49 o
  -6  -4   9       43.44       41.70     14.89 o
  -5  -4   9      168.21      143.11     29.94 o
  -4  -4   9       17.01       16.68     11.22 o
  -3  -4   9     1567.31     1598.53     94.98 o
  -2  -4   9        5.26        3.83      7.66 o
  -1  -4   9      186.46      178.50     18.39 o
   0  -4   9       14.75       11.37      3.89 o
   1  -4   9      432.18      471.63     33.24 o
   2  -4   9      649.56      554.87     25.11 o
   3  -4   9       24.75       17.43      5.25 o
   4  -4   9      612.31      561.67     42.15 o
   5  -4   9       16.97       16.86      7.24 o
   6  -4   9       59.80       46.00     18.58 o
   7  -4   9       20.94       39.14     21.29 o
  -7  -3   9        0.05        3.73      5.91 o
  -6  -3   9      204.88      254.65     29.02 o
  -5  -3   9       18.62       23.62      8.63 o
  -4  -3   9      352.08      355.75     26.19 o
  -3  -3   9      644.68      712.98     61.59 o
  -2  -3   9      114.30      153.84     28.80 o
  -1  -3   9     5167.13     5267.61    164.03 o
   0  -3   9       13.36       30.13     14.26 o
   1  -3   9      551.56      557.23     36.48 o
   2  -3   9      168.79      182.66     14.54 o
   3  -3   9        0.04       -1.59      5.37 o
   4  -3   9      169.81      176.64     17.74 o
   5  -3   9       32.98       30.70      8.33 o
   6  -3   9       18.77       14.60      8.81 o
   7  -3   9       11.57        8.00     10.32 o
  -7  -2   9        7.11       15.38     14.45 o
  -6  -2   9        1.34        5.02     12.33 o
  -5  -2   9       24.72       21.51      7.68 o
  -4  -2   9       61.58       58.61      8.83 o
  -3  -2   9       75.40       91.19     15.18 o
  -2  -2   9      342.80      325.15     40.72 o
  -1  -2   9      264.48      266.19     35.85 o
   0  -2   9       11.56        4.84      6.76 o
   1  -2   9       54.08       57.75     17.43 o
   2  -2   9      154.68      136.89     10.44 o
   3  -2   9       35.60       28.58      5.50 o
   4  -2   9        2.50        3.57      7.09 o
   5  -2   9        8.37        4.42     10.83 o
   6  -2   9       13.59       15.48      5.36 o
   7  -2   9       17.10       25.00     13.53 o
  -7  -1   9        1.14       -4.78      8.08 o
  -6  -1   9        0.92       -2.80     10.53 o
  -5  -1   9       46.60       47.80      8.11 o
  -4  -1   9       21.26       18.99      4.22 o
  -3  -1   9       56.02       60.55      8.89 o
  -2  -1   9       70.96       80.41     11.13 o
  -1  -1   9       20.21       12.09      8.93 o
   0  -1   9       43.39       26.77      8.31 o
   1  -1   9       45.79       42.44     15.11 o
   2  -1   9      226.01      234.56     32.45 o
   3  -1   9     1132.07     1114.05     50.12 o
   4  -1   9       51.03       52.67     16.44 o
   5  -1   9      155.95      150.30     26.92 o
   6  -1   9       43.87       61.13     11.30 o
   7  -1   9        1.73       -0.61     15.78 o
   8  -1   9       23.85       27.64     16.23 o
  -7   0   9        3.11       41.73     21.75 o
  -6   0   9       35.03       53.45     20.88 o
  -5   0   9       10.85       25.80      7.06 o
  -4   0   9       14.71       12.04      4.28 o
  -3   0   9        1.18        5.91      4.40 o
  -2   0   9      318.98      315.98     17.68 o
  -1   0   9       15.87       12.41      3.32 o
   0   0   9     1399.30     1311.79     35.05 o
   1   0   9       67.90       67.24     17.16 o
   2   0   9        0.07       -4.23      3.70 o
   3   0   9      203.39      189.04     28.33 o
   4   0   9       15.50       18.96     11.22 o
   5   0   9      399.67      406.06     31.84 o
   6   0   9       20.60       43.35     21.09 o
   7   0   9       25.54       27.86      8.76 o
   8   0   9        2.61       -1.30      7.93 o
  -7   1   9       22.85       15.43      8.69 o
  -6   1   9      110.37      126.77     19.64 o
  -5   1   9       22.39       28.65      5.66 o
  -4   1   9      134.37      139.92     13.93 o
  -3   1   9      192.21      225.75     13.89 o
  -2   1   9      218.22      222.70     13.35 o
  -1   1   9      597.31      600.83     28.45 o
   0   1   9       35.36       29.89      3.86 o
   1   1   9      606.57      676.34     36.14 o
   2   1   9        0.61        0.13      4.54 o
   3   1   9      992.83      947.92     63.42 o
   4   1   9      318.76      300.48     35.87 o
   5   1   9       80.22       97.11     11.54 o
   6   1   9        1.48        9.79      5.90 o
   7   1   9        7.48        5.59      7.93 o
   8   1   9       34.51       36.01     11.71 o
  -7   2   9        9.61      -23.64     15.76 o
  -6   2   9       75.09       88.70     16.77 o
  -5   2   9        0.12      -10.89     26.64 o
  -4   2   9      114.94      102.27      8.82 o
  -3   2   9      639.19      682.32     24.26 o
  -2   2   9      103.98      105.37     10.06 o
  -1   2   9      547.61      555.90     23.25 o
   0   2   9       33.29       48.33      6.84 o
   1   2   9      569.63      629.98     34.30 o
   2   2   9       63.66       58.16     15.40 o
   3   2   9      455.72      471.90     44.18 o
   4   2   9        2.00        3.45      3.88 o
   5   2   9       11.06        2.54      4.34 o
   6   2   9        1.23       -3.63      3.99 o
   7   2   9        0.14       -6.32      7.57 o
   8   2   9        2.38       -5.75      8.10 o
  -7   3   9        1.87        1.77      8.49 o
  -6   3   9        2.67       -8.02      7.29 o
  -5   3   9      108.78      105.07     16.50 o
  -4   3   9        5.43        7.98      3.30 o
  -3   3   9        1.60       -0.84      2.41 o
  -2   3   9       33.18       29.10      4.15 o
  -1   3   9      282.01      260.47     15.80 o
   0   3   9       73.74       57.15     13.75 o
   1   3   9      225.19      223.18     28.76 o
   2   3   9        6.70        7.45      8.89 o
   3   3   9      405.31      369.04     41.50 o
   4   3   9       18.67       22.41      5.84 o
   5   3   9       56.93       49.54      8.81 o
   6   3   9       26.36       25.81      9.91 o
   7   3   9        0.00       -8.20      6.89 o
   8   3   9        0.09       -5.60      9.07 o
  -7   4   9        6.67       30.52     18.74 o
  -6   4   9        0.93       -3.59      5.43 o
  -5   4   9       93.39      122.20     15.42 o
  -4   4   9       11.85       11.31     12.47 o
  -3   4   9        4.42        3.75      3.43 o
  -2   4   9      675.23      690.27     29.11 o
  -1   4   9     1166.04     1123.27     41.27 o
   0   4   9       55.54       63.56      8.47 o
   1   4   9      105.44      101.92      9.58 o
   2   4   9      795.13      780.06     38.88 o
   3   4   9      115.41      124.36     25.29 o
   4   4   9       20.02       18.32      9.53 o
   5   4   9      154.12      166.97     16.42 o
   6   4   9       19.54       19.95      5.89 o
   7   4   9        1.03        2.33      5.16 o
   8   4   9       10.13       -4.97     11.44 o
  -6   5   9        8.89       14.14     12.17 o
  -5   5   9        3.12        7.84      3.83 o
  -4   5   9        3.49       13.33      6.44 o
  -3   5   9       27.63       24.58      8.72 o
  -2   5   9      247.93      255.60     17.45 o
  -1   5   9       24.74       29.76      9.46 o
   0   5   9        0.26        4.06      3.89 o
   1   5   9        1.02        4.44      3.49 o
   2   5   9       24.86       30.11     12.38 o
   3   5   9      305.53      321.31     38.06 o
   4   5   9        4.66        1.54      7.48 o
   5   5   9      245.94      236.07     35.96 o
   6   5   9       53.33       62.26     11.42 o
   7   5   9        3.73       -4.58     16.87 o
   8   5   9        8.98        8.84      7.61 o
  -6   6   9       31.66       43.36     25.58 o
  -5   6   9        1.59       -5.31      4.36 o
  -4   6   9       22.01       28.12      7.71 o
  -3   6   9       29.51       24.99      6.10 o
  -2   6   9       16.23       25.35      6.54 o
  -1   6   9        7.29        8.76      4.32 o
   0   6   9     1058.55     1073.72     57.16 o
   1   6   9      170.14      173.49     15.76 o
   2   6   9      138.54      136.01     23.08 o
   3   6   9       27.62       25.47     10.96 o
   4   6   9       11.99       10.61      7.54 o
   5   6   9        1.21       12.95     14.38 o
   6   6   9       17.91       26.83     12.10 o
   7   6   9        0.00       -0.61      3.90 o
   8   6   9        0.07        9.46      9.34 o
  -6   7   9        4.61        5.57      4.15 o
  -5   7   9        6.74        2.97      5.82 o
  -4   7   9       64.70       66.66     13.94 o
  -3   7   9      133.62      120.60     18.50 o
  -2   7   9       65.15       76.12     10.62 o
  -1   7   9      289.73      293.89     22.46 o
   0   7   9      726.87      714.44     47.09 o
   1   7   9        0.48       -4.21      5.41 o
   2   7   9       46.59       53.88     14.09 o
   3   7   9      118.24      146.62     25.84 o
   4   7   9       85.67      100.51     22.46 o
   5   7   9      177.71      192.47     33.06 o
   6   7   9        1.54       -7.65     10.73 o
   7   7   9        8.48       12.83      8.58 o
   8   7   9       16.40       21.33      9.57 o
  -6   8   9        8.70        2.24      7.47 o
  -5   8   9        5.34        5.09      6.11 o
  -4   8   9       11.01        4.84      6.17 o
  -3   8   9      616.49      588.61     29.57 o
  -2   8   9      520.66      482.32     23.15 o
  -1   8   9     1093.44     1063.78     43.40 o
   0   8   9      163.28      149.27     17.83 o
   1   8   9      199.62      196.90     26.97 o
   2   8   9       11.84       12.79      9.85 o
   3   8   9      258.27      295.38     38.17 o
   4   8   9      162.72      150.90     27.60 o
   5   8   9       27.30       22.24     11.83 o
   6   8   9      139.47      140.31     21.23 o
   7   8   9        0.08        0.88      4.80 o
   8   8   9      108.14      110.66     20.31 o
  -6   9   9       29.87       38.21     20.29 o
  -5   9   9       15.50       22.96     10.09 o
  -4   9   9      110.45      101.75     19.13 o
  -3   9   9      222.41      208.65     18.32 o
  -2   9   9       99.23      101.72      9.60 o
  -1   9   9      939.71      868.59     43.12 o
   0   9   9       56.44       68.36     12.24 o
   1   9   9      322.28      327.78     35.24 o
   2   9   9      687.85      712.60     54.88 o
   3   9   9        0.02      -10.43      6.96 o
   4   9   9       65.10       69.94     19.92 o
   5   9   9       20.96       17.63      7.79 o
   6   9   9        0.62        1.50      4.20 o
   7   9   9        6.69        8.49      5.18 o
   8   9   9        4.40        7.65      7.50 o
  -5  10   9        5.10       -9.83     25.05 o
  -4  10   9        8.41        9.29      6.88 o
  -3  10   9       64.63       62.32     10.38 o
  -2  10   9       61.12       59.31     10.32 o
  -1  10   9       76.91       75.72      8.63 o
   0  10   9        0.22        4.30      9.05 o
   1  10   9       71.93       68.18     12.77 o
   2  10   9       31.83       30.96      9.53 o
   3  10   9      325.85      359.05     31.20 o
   4  10   9        0.34        6.83      8.51 o
   5  10   9       95.86       88.63     17.92 o
   6  10   9        1.42        4.79      6.89 o
   7  10   9       11.02        7.81      6.31 o
   8  10   9        1.29        3.03      5.41 o
  -5  11   9        0.21       10.21      8.55 o
  -4  11   9        8.81        9.17     11.39 o
  -3  11   9        5.40        1.44     10.43 o
  -2  11   9      248.43      251.36     21.48 o
  -1  11   9       16.53        6.58      5.90 o
   0  11   9       88.30       86.07     11.28 o
   1  11   9       14.59        6.55      7.88 o
   2  11   9      181.21      167.44     22.15 o
   3  11   9      413.39      389.99     32.67 o
   4  11   9       70.73       69.83     15.53 o
   5  11   9      339.70      364.20     34.34 o
   6  11   9       68.80       71.25     16.30 o
   7  11   9       31.24       31.98     12.46 o
   8  11   9       21.01       37.16     18.88 o
  -4  12   9       34.68       35.14     10.23 o
  -3  12   9        5.13        7.26     18.78 o
  -2  12   9       27.27       19.71      5.94 o
  -1  12   9       25.90       25.57     11.27 o
   0  12   9        3.15       -5.69     11.03 o
   1  12   9       83.95       86.65     12.07 o
   2  12   9        4.61        6.10      8.29 o
   3  12   9      320.55      315.87     30.14 o
   4  12   9       60.16       53.84     12.59 o
   5  12   9      148.12      147.58     22.63 o
   6  12   9       26.95       25.99     10.58 o
   7  12   9       40.12       46.97     14.60 o
   8  12   9        7.05        0.44     11.16 o
  -4  13   9       29.16       24.05     10.20 o
  -3  13   9        0.21       -6.86      8.09 o
  -2  13   9        0.15        4.55      7.28 o
  -1  13   9       44.01       51.91      8.78 o
   0  13   9      565.85      617.42     42.13 o
   1  13   9       39.88       25.18      8.34 o
   2  13   9       24.53       14.41      4.01 o
   3  13   9       13.54       11.83      5.45 o
   4  13   9       41.94       29.07      9.98 o
   5  13   9       11.19       -0.90      5.10 o
   6  13   9        0.44       -4.05      6.62 o
   7  13   9       10.43        4.75      6.91 o
  -3  14   9       35.96       35.52     12.23 o
  -2  14   9        1.25       -7.59      6.25 o
  -1  14   9       30.58       22.50      7.38 o
   0  14   9       40.91       41.79     10.01 o
   1  14   9        0.02       -2.69      8.99 o
   2  14   9       48.37       47.10     16.79 o
   3  14   9       11.14       18.16      8.79 o
   4  14   9        2.01        3.54      7.21 o
   5  14   9        1.41       -8.59      8.36 o
   6  14   9        0.46       -8.99     13.23 o
   7  14   9        1.79        3.01      7.17 o
  -3  15   9       37.41       32.26      9.36 o
  -2  15   9       10.32       -3.50      8.20 o
  -1  15   9       55.79       43.31     13.30 o
   0  15   9        0.75        5.33      5.30 o
   1  15   9       41.34       52.53     11.68 o
   2  15   9       10.65       -9.26      6.22 o
   3  15   9       39.61       37.88      9.82 o
   4  15   9       44.38       51.84     11.17 o
   5  15   9       68.52       69.56     17.63 o
   6  15   9        0.10       -0.61      6.21 o
  -2  16   9       10.17       -0.15     10.40 o
  -1  16   9       14.84       26.00     11.65 o
   0  16   9       10.54       15.74     12.04 o
   1  16   9      113.85      155.59     23.63 o
   2  16   9        3.03        2.53      4.57 o
   3  16   9        0.01       -2.23      4.60 o
   4  16   9        0.26       -5.71      5.12 o
   5  16   9        0.70        3.94      6.72 o
   6  16   9        2.06        2.35     10.93 o
  -1  17   9       62.81       53.72     16.04 o
   0  17   9       26.31       17.74     12.10 o
   1  17   9       26.67       23.73     10.48 o
   2  17   9        1.12        6.35      5.69 o
   3  17   9        0.01        2.25      4.47 o
   4  17   9       16.06       18.43     13.61 o
   5  17   9       46.19       70.82     27.92 o
   0  18   9        4.24        0.60      5.06 o
   1  18   9        2.58        8.18      9.70 o
   2  18   9       43.63       39.93     12.87 o
   3  18   9        3.08        8.81      9.27 o
   4  18   9        0.20        0.90      8.20 o
  -2 -12  10       66.03      122.67     35.32 o
  -1 -12  10      363.69      435.43     65.19 o
   0 -12  10       41.91       63.23     24.90 o
   1 -12  10        2.70       -3.29      7.46 o
  -3 -11  10       79.86      107.57     32.04 o
  -2 -11  10       42.91       56.45     25.63 o
  -1 -11  10       39.74       50.46     22.12 o
   0 -11  10        1.74        0.99      6.76 o
   1 -11  10       17.22        2.03      6.57 o
   2 -11  10        0.70      -15.17     10.99 o
  -4 -10  10       40.00       68.43     24.20 o
  -3 -10  10        4.92        3.80     12.22 o
  -2 -10  10       31.78       58.34     23.64 o
  -1 -10  10      163.07      172.33     39.28 o
   0 -10  10       47.11       38.72     11.86 o
   1 -10  10      112.76      110.68     19.99 o
   2 -10  10        2.41       -7.66     11.71 o
   3 -10  10       14.10        8.19     12.56 o
  -5  -9  10       19.40       20.63     15.94 o
  -4  -9  10        1.89       -1.64      5.19 o
  -3  -9  10        0.14       13.63     14.76 o
  -2  -9  10      443.49      419.82     60.17 o
  -1  -9  10       47.43       73.88     25.78 o
   0  -9  10      223.82      235.08     27.35 o
   1  -9  10      131.83      119.85     20.02 o
   2  -9  10       33.55       35.78      8.99 o
   3  -9  10      115.17      128.76     22.65 o
   4  -9  10        1.61        4.14      4.97 o
  -5  -8  10       10.66        7.44      9.04 o
  -4  -8  10        3.13       -6.82      8.24 o
  -3  -8  10       10.76        7.33     11.17 o
  -2  -8  10       31.65       47.96     19.46 o
  -1  -8  10        4.72       13.62     12.13 o
   0  -8  10      134.42      116.01     19.06 o
   1  -8  10        1.04        0.95      3.87 o
   2  -8  10      165.88      150.96     18.65 o
   3  -8  10        5.33        3.95      6.50 o
   4  -8  10        1.68       13.07      8.23 o
   5  -8  10        0.02        5.12      4.68 o
  -6  -7  10       19.92       17.33     11.68 o
  -5  -7  10       22.10       27.32     14.01 o
  -4  -7  10       40.18       39.47     17.82 o
  -3  -7  10       23.59       35.33     18.25 o
  -2  -7  10        0.24        7.19      5.08 o
  -1  -7  10       60.91       55.18     11.74 o
   0  -7  10       74.32      100.91     16.91 o
   1  -7  10       23.03       29.07      9.81 o
   2  -7  10       49.81       37.66     12.22 o
   3  -7  10       62.83       71.93     16.62 o
   4  -7  10       96.05       76.05     17.69 o
   5  -7  10        0.06        0.06      9.87 o
  -6  -6  10        0.05        0.58      6.77 o
  -5  -6  10        8.13       11.85      9.91 o
  -4  -6  10       64.37       65.86     22.06 o
  -3  -6  10       22.19       41.19     17.25 o
  -2  -6  10       17.38        4.24      9.22 o
  -1  -6  10      214.53      240.50     22.97 o
   0  -6  10      180.54      209.38     22.64 o
   1  -6  10       39.05       36.40      9.07 o
   2  -6  10        7.89        4.73     11.41 o
   3  -6  10        8.29        0.43      5.53 o
   4  -6  10       10.96        7.42      6.08 o
   5  -6  10       41.75       47.48     14.62 o
   6  -6  10       14.34       21.92     18.64 o
  -6  -5  10        1.25        0.69     10.76 o
  -5  -5  10      193.48      203.28     37.97 o
  -4  -5  10        0.39        8.67      9.41 o
  -3  -5  10       80.73       89.84     25.12 o
  -2  -5  10       67.43       70.68     23.02 o
  -1  -5  10       32.28       37.76      9.19 o
   0  -5  10        4.06       10.67      6.65 o
   1  -5  10      525.95      560.47     39.62 o
   2  -5  10      331.66      309.44     31.69 o
   3  -5  10       64.41       71.32     15.50 o
   4  -5  10      384.96      388.85     36.21 o
   5  -5  10       60.92       67.86     16.00 o
   6  -5  10       23.29       37.83     21.51 o
  -6  -4  10        2.14        3.71      5.92 o
  -5  -4  10       92.92       96.12     25.80 o
  -4  -4  10      121.81      118.41     28.23 o
  -3  -4  10      876.81      900.10     75.94 o
  -2  -4  10      178.06      177.78     16.67 o
  -1  -4  10     1333.05     1431.95     54.17 o
   0  -4  10      280.90      284.85     25.65 o
   1  -4  10      174.76      174.19     17.81 o
   2  -4  10     1468.73     1419.32     89.62 o
   3  -4  10        0.18       -1.88      5.63 o
   4  -4  10      479.41      491.99     40.12 o
   5  -4  10        7.40        3.26      3.57 o
   6  -4  10       27.75       23.52     12.62 o
  -6  -3  10        0.87        0.15      3.42 o
  -5  -3  10       23.14       22.01      7.55 o
  -4  -3  10      116.68      111.74     26.60 o
  -3  -3  10        2.57       -1.64      9.06 o
  -2  -3  10      405.82      405.47     48.44 o
  -1  -3  10      513.52      567.91     56.23 o
   0  -3  10      675.08      706.37     63.63 o
   1  -3  10      446.00      430.52     47.67 o
   2  -3  10        0.60       -1.14      5.65 o
   3  -3  10        1.65       -7.71     10.59 o
   4  -3  10       52.30       46.83      8.90 o
   5  -3  10       11.33        9.85     14.77 o
   6  -3  10        4.90        3.64      6.63 o
   7  -3  10        0.00       -2.41      6.31 o
  -6  -2  10        0.00        2.34      5.46 o
  -5  -2  10        6.21        8.22      4.86 o
  -4  -2  10        2.55       -3.28      3.19 o
  -3  -2  10        1.37        0.94      6.68 o
  -2  -2  10      857.12      901.82     69.14 o
  -1  -2  10        6.05       12.71     12.07 o
   0  -2  10      287.20      318.65     28.36 o
   1  -2  10      386.15      345.69     41.61 o
   2  -2  10      226.08      216.86     12.06 o
   3  -2  10      372.81      357.46     42.71 o
   4  -2  10       49.83       44.33     14.77 o
   5  -2  10       28.92       18.63      9.51 o
   6  -2  10       17.95       21.23      6.26 o
   7  -2  10        2.30        7.40      5.65 o
  -6  -1  10       17.97       15.29     11.70 o
  -5  -1  10        0.87       -3.71      6.48 o
  -4  -1  10       67.76       55.97      8.84 o
  -3  -1  10       19.94       16.39      3.84 o
  -2  -1  10       30.18       18.80      3.93 o
  -1  -1  10        5.98       -1.01      5.48 o
   0  -1  10      296.61      275.71     35.95 o
   1  -1  10        4.53        1.30      4.00 o
   2  -1  10       13.16        6.33      6.63 o
   3  -1  10        1.31       18.74     14.41 o
   4  -1  10      321.11      318.12     40.48 o
   5  -1  10       53.69       49.25     17.73 o
   6  -1  10       74.68       80.07     13.08 o
   7  -1  10       41.04       56.77     15.18 o
  -7   0  10        1.54       -6.53     14.08 o
  -6   0  10       13.80       15.61      9.13 o
  -5   0  10       31.83       55.04     10.03 o
  -4   0  10       56.65       60.88      9.26 o
  -3   0  10       31.58       25.37     11.56 o
  -2   0  10        1.62        0.67      4.05 o
  -1   0  10     1273.78     1227.11     42.19 o
   0   0  10     1185.31     1201.18     51.23 o
   1   0  10      449.48      498.51     47.14 o
   2   0  10      981.63     1008.44     60.98 o
   3   0  10      360.87      404.50     44.42 o
   4   0  10       63.80       72.90     19.75 o
   5   0  10      246.06      278.95     27.57 o
   6   0  10        3.33       21.42     15.13 o
   7   0  10       60.31       49.82     26.38 o
  -7   1  10        0.99      -10.17     13.30 o
  -6   1  10       14.75      -15.83     18.03 o
  -5   1  10        9.40       19.61      5.69 o
  -4   1  10       22.20       15.14      3.88 o
  -3   1  10        1.26        4.45      4.23 o
  -2   1  10        0.32        8.43      6.05 o
  -1   1  10     1066.60     1089.62     39.92 o
   0   1  10       29.40       31.01      4.71 o
   1   1  10       55.51       52.75     13.05 o
   2   1  10       13.19        1.81      6.23 o
   3   1  10       81.90      119.27     25.06 o
   4   1  10       58.61       62.67     16.39 o
   5   1  10       32.03       32.08     10.22 o
   6   1  10      115.62      102.07     26.78 o
   7   1  10        4.28        9.76      9.50 o
   8   1  10        3.99       -0.85      7.78 o
  -6   2  10       46.58       45.29     16.09 o
  -5   2  10      142.93      149.99     21.06 o
  -4   2  10      242.13      239.64     15.18 o
  -3   2  10       38.44       32.66      6.61 o
  -2   2  10        2.30        5.36      4.60 o
  -1   2  10      242.73      252.44     16.09 o
   0   2  10      170.48      200.67     14.84 o
   1   2  10     1515.63     1710.15     59.68 o
   2   2  10      178.73      179.85     29.07 o
   3   2  10        4.15        8.44      7.61 o
   4   2  10       35.28       39.02     10.34 o
   5   2  10       44.97       60.16      9.95 o
   6   2  10       12.81       -2.62      9.36 o
   7   2  10        0.10        6.70      8.15 o
   8   2  10        5.82       -3.01      8.72 o
  -6   3  10        0.01       -6.34      9.50 o
  -5   3  10        5.75       15.59      8.21 o
  -4   3  10       50.25       38.12      6.52 o
  -3   3  10        1.42       -0.12      4.07 o
  -2   3  10       54.87       50.65      6.58 o
  -1   3  10      220.58      211.81     14.95 o
   0   3  10      918.67      889.47     41.45 o
   1   3  10      844.03      849.34     59.73 o
   2   3  10        6.28        7.62      9.38 o
   3   3  10       43.06       29.81      9.87 o
   4   3  10       33.49       38.38      7.82 o
   5   3  10        1.64       -8.94      5.96 o
   6   3  10        3.94       -7.53      8.27 o
   7   3  10        0.76       -8.40     12.61 o
   8   3  10        0.14      -11.81     12.85 o
  -6   4  10        0.01       -4.00      4.45 o
  -5   4  10       62.39       74.83     16.53 o
  -4   4  10      217.61      228.88     25.61 o
  -3   4  10       73.20       72.25     10.43 o
  -2   4  10       56.90       59.91      9.75 o
  -1   4  10       95.17      121.93     28.26 o
   0   4  10      210.88      156.38     24.90 o
   1   4  10        4.99       -0.10      1.77 o
   2   4  10      844.63     1067.03     47.72 o
   3   4  10       23.99       14.70      8.44 o
   4   4  10      407.17      394.70     23.76 o
   5   4  10       89.95       96.35     12.67 o
   6   4  10        2.41       -1.25      6.55 o
   7   4  10        9.11       14.95      9.74 o
   8   4  10        1.00       -7.05     12.64 o
  -6   5  10        0.88       -4.97     11.81 o
  -5   5  10       84.06      101.36     18.54 o
  -4   5  10       61.54       54.01     14.19 o
  -3   5  10       92.13       84.96     13.87 o
  -2   5  10      615.65      639.01     38.41 o
  -1   5  10      103.34      120.25     23.69 o
   0   5  10       70.06       82.05      9.18 o
   1   5  10       65.00       58.12     16.60 o
   2   5  10       99.99      116.85     19.30 o
   3   5  10      202.91      249.27     34.20 o
   4   5  10      677.39      689.79     59.29 o
   5   5  10       27.20       24.59     13.83 o
   6   5  10       31.23       25.15      7.70 o
   7   5  10        0.00       -0.43      7.16 o
   8   5  10        0.57      -21.89     14.59 o
  -6   6  10       11.47       16.64     33.50 o
  -5   6  10        5.08       16.81      7.26 o
  -4   6  10       27.28       42.19     13.11 o
  -3   6  10       22.58       12.51     11.64 o
  -2   6  10       14.62       11.63      4.17 o
  -1   6  10        5.80       10.13     12.21 o
   0   6  10      313.98      322.37     33.44 o
   1   6  10       74.28       75.20     10.30 o
   2   6  10      353.36      438.59     42.97 o
   3   6  10      227.49      276.70     36.06 o
   4   6  10       35.45       32.16     14.19 o
   5   6  10      225.85      225.64     37.31 o
   6   6  10      111.07      146.98     31.57 o
   7   6  10        1.82      -12.82     10.43 o
   8   6  10       25.24       19.79     12.26 o
  -6   7  10       24.38       49.08     28.57 o
  -5   7  10       48.90       34.68     11.23 o
  -4   7  10       17.12       25.09      9.24 o
  -3   7  10      258.99      225.74     35.87 o
  -2   7  10        6.08        1.74      2.77 o
  -1   7  10      266.48      289.82     23.07 o
   0   7  10       16.52       14.36      6.89 o
   1   7  10      566.89      620.76     47.67 o
   2   7  10        0.39       -4.28      8.43 o
   3   7  10      141.81      174.32     28.58 o
   4   7  10        1.45       15.13     11.80 o
   5   7  10      197.52      195.92     35.19 o
   6   7  10       34.24       20.96     10.73 o
   7   7  10       87.72       86.44     17.24 o
   8   7  10       99.10       97.24     19.06 o
  -6   8  10        6.02      -21.92     14.61 o
  -5   8  10        1.16        2.80      6.15 o
  -4   8  10        2.84        1.48      4.46 o
  -3   8  10       34.05       32.50     10.42 o
  -2   8  10      114.30      110.61     13.32 o
  -1   8  10     1036.95     1041.68     45.22 o
   0   8  10       97.65      104.01     19.40 o
   1   8  10       99.66      102.00     21.23 o
   2   8  10       33.55       35.56     11.24 o
   3   8  10       19.92       20.66     10.26 o
   4   8  10       81.18       87.70     24.06 o
   5   8  10       35.83       34.83     14.87 o
   6   8  10       29.06       25.64     12.04 o
   7   8  10        4.30       10.40      7.79 o
   8   8  10       34.53       40.63     13.05 o
  -5   9  10        2.85        8.00      5.31 o
  -4   9  10       20.13       37.08     11.60 o
  -3   9  10       11.25       12.75      5.60 o
  -2   9  10       21.00        8.04      6.78 o
  -1   9  10      407.90      415.70     31.22 o
   0   9  10      382.36      448.67     31.89 o
   1   9  10      717.92      835.39     58.32 o
   2   9  10      308.13      351.10     41.02 o
   3   9  10       42.02       51.35     14.88 o
   4   9  10       89.71       83.72     20.23 o
   5   9  10       92.03       88.29     22.96 o
   6   9  10       32.19       26.78     10.03 o
   7   9  10        3.91        0.81      6.15 o
   8   9  10        2.44        5.61      7.04 o
  -5  10  10        0.27       -5.06      7.33 o
  -4  10  10        0.09        3.54      7.15 o
  -3  10  10       10.89       29.76     11.83 o
  -2  10  10       19.59        8.73      4.68 o
  -1  10  10       47.13       53.16      8.66 o
   0  10  10      449.99      441.69     31.62 o
   1  10  10      315.16      370.91     70.11 o
   2  10  10        0.36       10.37     11.48 o
   3  10  10      341.11      375.08     45.40 o
   4  10  10      225.22      238.08     26.67 o
   5  10  10       85.42      102.17     18.82 o
   6  10  10       49.44       40.73     12.63 o
   7  10  10        1.94       -1.54      5.29 o
   8  10  10       14.99       27.76     10.67 o
  -5  11  10        3.78       -0.49      6.11 o
  -4  11  10       96.49      118.52     22.79 o
  -3  11  10        4.73       14.84      9.26 o
  -2  11  10        6.37       10.92      5.55 o
  -1  11  10        1.17       -1.29      5.10 o
   0  11  10      125.46      119.67     13.88 o
   1  11  10      135.17      154.55     22.21 o
   2  11  10      114.16      136.89     19.09 o
   3  11  10       81.79      104.43     27.45 o
   4  11  10       28.38       29.07     11.35 o
   5  11  10        2.52       10.84      9.34 o
   6  11  10      132.13      158.65     24.14 o
   7  11  10        0.73        8.11      5.41 o
   8  11  10        5.57       10.78      8.29 o
  -4  12  10        0.16        5.76      8.27 o
  -3  12  10        3.86       -1.61      5.75 o
  -2  12  10        1.27       -2.43      4.08 o
  -1  12  10       28.63       14.79      9.57 o
   0  12  10      284.83      284.30     22.13 o
   1  12  10      489.62      476.75     29.36 o
   2  12  10      314.30      331.71     24.73 o
   3  12  10        2.25       -2.58      7.21 o
   4  12  10        2.45       -3.71      4.97 o
   5  12  10       66.71       56.00     14.35 o
   6  12  10        5.84       13.40      9.81 o
   7  12  10        4.49        8.95      7.03 o
  -4  13  10        3.28       13.73     10.85 o
  -3  13  10       57.17       74.55     18.58 o
  -2  13  10       44.04       48.28     10.00 o
  -1  13  10      129.98      107.59     17.70 o
   0  13  10        0.01       -9.04      7.78 o
   1  13  10       70.74       55.39     10.22 o
   2  13  10        2.69        1.74      5.29 o
   3  13  10       85.27       76.81     12.57 o
   4  13  10        8.06       -1.10      5.31 o
   5  13  10        3.48       -7.62      8.68 o
   6  13  10        9.82        9.63      7.95 o
   7  13  10        1.07       -4.33      7.77 o
  -3  14  10       13.34       17.83     10.21 o
  -2  14  10        0.61       -5.48      7.47 o
  -1  14  10       72.75       73.97     15.14 o
   0  14  10       13.49       10.66      9.42 o
   1  14  10       84.75       67.66     19.96 o
   2  14  10        0.00       -1.41      5.33 o
   3  14  10        0.62       -4.53      9.72 o
   4  14  10       27.19       19.36      8.08 o
   5  14  10       15.94        9.24     10.67 o
   6  14  10        5.13        2.87      7.50 o
   7  14  10        1.92       -0.55     10.83 o
  -2  15  10        8.24        8.46      5.80 o
  -1  15  10       14.04        4.60      5.82 o
   0  15  10        3.27        3.68      3.97 o
   1  15  10       61.49       57.49     11.18 o
   2  15  10       18.15        4.47      5.06 o
   3  15  10       86.73       81.33     16.33 o
   4  15  10        8.20       14.77      7.78 o
   5  15  10        2.01        8.11     14.61 o
   6  15  10        0.05      -13.81     14.61 o
  -2  16  10       10.09        1.83     12.18 o
  -1  16  10        0.04       -6.54     11.23 o
   0  16  10        5.09       17.34     12.71 o
   1  16  10       19.92       14.69      5.93 o
   2  16  10        0.14       -1.26      5.01 o
   3  16  10       17.20        5.79      3.33 o
   4  16  10       25.44       15.70      6.41 o
   5  16  10        6.66        1.74      8.02 o
   6  16  10        2.18        1.73      9.51 o
  -1  17  10        4.02       -4.38      9.22 o
   0  17  10       16.05        9.17      8.62 o
   1  17  10        0.26        3.73      6.71 o
   2  17  10       10.17        2.16      4.27 o
   3  17  10        0.51       -0.34      5.11 o
   4  17  10        5.49        1.32      4.22 o
   5  17  10        1.86       -1.62      7.29 o
   1  18  10       10.78        7.49     10.51 o
   2  18  10       28.49       31.50     12.64 o
   3  18  10        1.20       11.08      7.62 o
   4  18  10        0.36       13.48     11.91 o
  -2 -11  11        7.45        8.17     15.52 o
  -1 -11  11       11.67       20.48     17.92 o
   0 -11  11       58.58      106.05     33.85 o
   1 -11  11       38.37       68.62     26.26 o
  -3 -10  11       21.69       23.08     16.22 o
  -2 -10  11       74.99      115.58     33.56 o
  -1 -10  11       11.49       23.42     18.38 o
   0 -10  11      216.72      237.96     46.74 o
   1 -10  11       76.02       94.69     19.12 o
   2 -10  11        2.82        1.44     11.83 o
  -4  -9  11       60.77       79.61     28.59 o
  -3  -9  11       43.32       24.93     16.12 o
  -2  -9  11       41.22       42.54     19.48 o
  -1  -9  11      109.81       96.13     29.62 o
   0  -9  11      311.47      298.64     50.41 o
   1  -9  11        9.34        3.41     12.93 o
   2  -9  11        0.52        1.78      8.47 o
   3  -9  11       37.88       52.59     15.46 o
  -4  -8  11       28.65       36.11     17.89 o
  -3  -8  11        2.00       -0.65      9.02 o
  -2  -8  11       28.90       22.68     14.07 o
  -1  -8  11        2.36       12.37     13.46 o
   0  -8  11       44.67       58.41     14.66 o
   1  -8  11      118.37      117.64     20.06 o
   2  -8  11       58.42       45.72     13.68 o
   3  -8  11        0.02        8.73      7.62 o
   4  -8  11        3.63        6.47      7.61 o
  -5  -7  11       13.00       10.09     11.31 o
  -4  -7  11       30.88       39.53     19.59 o
  -3  -7  11       33.74       27.21     13.94 o
  -2  -7  11        2.11        4.60      6.97 o
  -1  -7  11      248.04      284.91     46.74 o
   0  -7  11        8.70        8.54     10.45 o
   1  -7  11      246.26      280.90     30.45 o
   2  -7  11        0.04       -0.61      3.84 o
   3  -7  11       27.02       26.32     10.96 o
   4  -7  11        0.02        4.72      4.14 o
   5  -7  11        6.92        4.15      3.80 o
  -5  -6  11       24.21       23.28     15.21 o
  -4  -6  11        0.15        0.60      9.63 o
  -3  -6  11        0.91        3.92      8.52 o
  -2  -6  11       14.81       19.46     14.05 o
  -1  -6  11      264.54      282.42     26.38 o
   0  -6  11       50.51       51.42     12.22 o
   1  -6  11      156.71      151.86     21.63 o
   2  -6  11      173.88      175.26     24.00 o
   3  -6  11        0.33       -2.34      4.47 o
   4  -6  11      175.84      157.67     24.66 o
   5  -6  11       18.33       28.60     11.40 o
  -6  -5  11        7.30        2.10      5.97 o
  -5  -5  11        1.89       -1.20      6.61 o
  -4  -5  11      132.69      162.93     34.86 o
  -3  -5  11       44.39       45.53     19.41 o
  -2  -5  11        3.15        3.49      8.88 o
  -1  -5  11      143.64      134.00     17.81 o
   0  -5  11      241.92      256.38     26.07 o
   1  -5  11       40.75       32.68      8.22 o
   2  -5  11        4.30        5.26      6.53 o
   3  -5  11       50.87       27.94      9.59 o
   4  -5  11       16.88        8.02      5.93 o
   5  -5  11       38.43       41.74     12.55 o
   6  -5  11        7.17       12.16     14.95 o
  -6  -4  11       39.23       42.40     13.02 o
  -5  -4  11        2.99        5.01      5.41 o
  -4  -4  11      146.95      145.49     32.07 o
  -3  -4  11       18.64       18.62     12.00 o
  -2  -4  11      345.48      329.83     47.51 o
  -1  -4  11      108.75      129.71     16.93 o
   0  -4  11     3255.28     3435.11     93.75 o
   1  -4  11        7.57        9.19      8.12 o
   2  -4  11     1146.80     1120.58     76.20 o
   3  -4  11        1.19        1.41      9.83 o
   4  -4  11       51.56       37.50     11.13 o
   5  -4  11       31.62       44.60     13.43 o
   6  -4  11        0.09      -12.31     14.82 o
  -6  -3  11       38.23       44.34     13.58 o
  -5  -3  11        3.19        2.71      5.13 o
  -4  -3  11      114.51      113.14     18.41 o
  -3  -3  11       36.65       27.58     13.65 o
  -2  -3  11       12.79        9.42      6.82 o
  -1  -3  11       58.20       55.27     18.29 o
   0  -3  11      189.93      191.80     23.73 o
   1  -3  11       33.58       43.59     16.09 o
   2  -3  11       33.33       29.72     14.94 o
   3  -3  11       13.75       11.70      5.57 o
   4  -3  11        3.72       -2.90      4.29 o
   5  -3  11        0.56       -2.42      6.63 o
   6  -3  11        0.07        0.97      6.95 o
  -6  -2  11        1.07       -8.71      9.36 o
  -5  -2  11        0.27       -0.66      4.46 o
  -4  -2  11       27.13       31.50      6.94 o
  -3  -2  11       93.87       77.48     14.04 o
  -2  -2  11      158.04      150.82     28.71 o
  -1  -2  11     1980.30     2010.99    108.41 o
   0  -2  11     1067.54     1075.76     76.10 o
   1  -2  11      402.99      429.01     47.69 o
   2  -2  11      135.64      138.92     27.94 o
   3  -2  11      221.87      218.11     35.59 o
   4  -2  11      133.94      131.39     28.02 o
   5  -2  11       44.46       45.95     12.01 o
   6  -2  11       67.71       64.83     12.32 o
   7  -2  11       17.33       14.35      8.94 o
  -6  -1  11        8.24        3.20      9.90 o
  -5  -1  11       52.40       58.71     13.35 o
  -4  -1  11      144.22      145.40     15.48 o
  -3  -1  11       66.78       83.70     11.86 o
  -2  -1  11        5.82        2.28     10.16 o
  -1  -1  11     1022.38     1061.90     36.95 o
   0  -1  11      239.01      234.31     17.05 o
   1  -1  11     3584.82     3656.45    138.71 o
   2  -1  11      439.38      411.85     47.56 o
   3  -1  11      172.34      204.17     25.78 o
   4  -1  11      147.59      178.89     31.50 o
   5  -1  11       62.56       84.82     22.30 o
   6  -1  11       30.86       41.02      9.24 o
   7  -1  11        1.59        2.54      6.91 o
  -6   0  11        8.97       13.99     12.15 o
  -5   0  11       40.52       46.37     12.11 o
  -4   0  11       48.56       58.00      9.95 o
  -3   0  11       79.92       83.31     10.00 o
  -2   0  11      136.66      150.54     14.30 o
  -1   0  11      177.30      173.44     16.75 o
   0   0  11       74.56       87.52     10.18 o
   1   0  11      836.26      764.79     61.82 o
   2   0  11      237.37      213.02     25.86 o
   3   0  11       16.26       49.46     17.38 o
   4   0  11      319.01      338.91     42.77 o
   5   0  11       30.72       30.03     13.94 o
   6   0  11       34.29       45.88     13.02 o
   7   0  11        0.96       -4.75      9.35 o
  -6   1  11       29.15       -6.29     15.09 o
  -5   1  11        5.10        2.14      6.41 o
  -4   1  11        0.02       -2.45      2.70 o
  -3   1  11       13.25       29.19      7.77 o
  -2   1  11        0.06        4.00      6.12 o
  -1   1  11       42.04       37.14      5.13 o
   0   1  11       64.58       88.91      9.02 o
   1   1  11       58.52       51.20     17.97 o
   2   1  11        0.97       -4.16     11.01 o
   3   1  11      181.09      166.29     29.27 o
   4   1  11       34.52       29.73     12.61 o
   5   1  11        6.16        8.22      5.82 o
   6   1  11        6.70       20.36     13.83 o
   7   1  11        0.53        5.92     11.07 o
  -6   2  11       23.12       28.31     10.61 o
  -5   2  11       36.31       47.57     19.56 o
  -4   2  11      212.98      227.55     15.82 o
  -3   2  11       56.12       49.22     10.02 o
  -2   2  11       36.14       24.98      6.04 o
  -1   2  11        0.74       -2.63      3.58 o
   0   2  11       10.83        6.98      8.30 o
   1   2  11      175.98      189.68     20.53 o
   2   2  11      327.88      369.61     42.49 o
   3   2  11       45.84       29.18     10.88 o
   4   2  11        3.89        6.35      5.66 o
   5   2  11        3.29       -3.35      8.23 o
   6   2  11       10.61       26.72     14.79 o
   7   2  11       22.18       29.95     15.52 o
   8   2  11        3.78        8.45      9.63 o
  -6   3  11        1.58       -3.87      5.48 o
  -5   3  11       69.17       79.75     16.01 o
  -4   3  11      109.00      104.65     13.27 o
  -3   3  11       37.55       41.18      6.20 o
  -2   3  11      159.61      143.74     13.20 o
  -1   3  11        0.05        0.64      4.86 o
   0   3  11      464.95      446.79     30.88 o
   1   3  11       12.94        1.02      5.91 o
   2   3  11      297.66      365.48     41.33 o
   3   3  11      148.71      162.43     29.36 o
   4   3  11        9.08       -4.97      7.60 o
   5   3  11       93.74       96.59     22.60 o
   6   3  11        0.37       14.21     13.23 o
   7   3  11        1.68       -3.17      8.31 o
   8   3  11        5.51       18.79     10.48 o
  -6   4  11       13.23        7.28      5.99 o
  -5   4  11        1.13        1.17      7.12 o
  -4   4  11       81.07       92.01     12.25 o
  -3   4  11       15.90        7.43      4.36 o
  -2   4  11        0.34        7.53      8.77 o
  -1   4  11      215.80      239.94     28.70 o
   0   4  11       16.24       17.76      8.84 o
   1   4  11       53.57       70.44     18.02 o
   2   4  11        3.24        3.33      5.89 o
   3   4  11        0.53        0.37      5.86 o
   4   4  11       34.25       24.84      6.77 o
   5   4  11        1.58       -1.79      8.06 o
   6   4  11        0.84        8.01      6.83 o
   7   4  11        0.15        0.98      7.49 o
   8   4  11        0.62       -8.24     12.84 o
  -6   5  11       10.33        8.34     13.26 o
  -5   5  11       19.18       14.43     10.66 o
  -4   5  11        1.73       20.56     10.73 o
  -3   5  11      418.40      444.75     38.44 o
  -2   5  11       20.46       17.18      7.96 o
  -1   5  11       43.63       36.94     13.66 o
   0   5  11        0.01       -5.03      4.78 o
   1   5  11       40.46       32.06      5.65 o
   2   5  11      137.37      102.97     26.51 o
   3   5  11       43.98       38.10     17.03 o
   4   5  11        0.07       -2.64      5.13 o
   5   5  11       37.36       39.61      7.35 o
   6   5  11        0.00       -4.64      9.07 o
   7   5  11       10.20       11.54      8.68 o
   8   5  11        7.48        0.62     10.46 o
  -6   6  11       16.22       17.61     32.86 o
  -5   6  11       11.41       22.81     12.03 o
  -4   6  11       37.46       63.62     16.40 o
  -3   6  11        0.70       14.25     37.65 o
  -2   6  11       46.30       54.21     10.87 o
  -1   6  11      114.15      133.23     21.36 o
   0   6  11       12.60        7.08      3.83 o
   1   6  11     1887.56     1732.76    203.43 o
   2   6  11        1.50        5.83      4.07 o
   3   6  11      505.32      611.64     55.85 o
   4   6  11       11.66       14.22     11.21 o
   5   6  11        0.05      -12.17      9.35 o
   6   6  11       30.01       18.56     11.46 o
   7   6  11        0.47      -14.53     11.22 o
   8   6  11       19.58       15.08     12.41 o
  -5   7  11        0.28       20.75     31.09 o
  -4   7  11        4.94       30.14     29.28 o
  -3   7  11      175.05      156.63     30.73 o
  -2   7  11       76.39       79.34     11.85 o
  -1   7  11      333.79      327.58     26.61 o
   0   7  11       31.35       30.51      9.91 o
   1   7  11      123.38      108.42     21.44 o
   2   7  11      228.90      248.32     19.08 o
   3   7  11      134.14      129.60     27.00 o
   4   7  11      254.54      266.42     38.99 o
   5   7  11      112.18      106.89     26.70 o
   6   7  11       78.76      110.06     29.05 o
   7   7  11       49.27       71.23     22.81 o
   8   7  11        8.96       13.45      5.41 o
  -5   8  11        6.37        4.69      7.11 o
  -4   8  11       50.21       73.15     22.89 o
  -3   8  11        0.97      -17.52     11.68 o
  -2   8  11       14.69       10.63      4.21 o
  -1   8  11       25.77       25.29      7.76 o
   0   8  11      224.95      232.36     29.74 o
   1   8  11        4.77        1.98      5.07 o
   2   8  11       74.36      100.38     21.52 o
   3   8  11      149.45      163.09     31.02 o
   4   8  11        3.75        1.49      5.49 o
   5   8  11        0.03       12.81     11.76 o
   6   8  11       27.58       42.71     17.65 o
   7   8  11        3.96        6.69      6.94 o
   8   8  11        2.27        5.48      4.89 o
  -5   9  11        7.83        1.72     21.26 o
  -4   9  11        3.76        7.61      6.50 o
  -3   9  11       36.06       33.58      9.73 o
  -2   9  11      110.50      107.11     13.32 o
  -1   9  11        1.62       -0.39      2.88 o
   0   9  11        2.23       17.58      8.83 o
   1   9  11       50.56       64.97     19.84 o
   2   9  11      531.60      602.16     55.08 o
   3   9  11       48.00       42.96     16.45 o
   4   9  11       94.99       90.74     23.87 o
   5   9  11        0.12       -6.02      9.28 o
   6   9  11        1.21       -4.05     10.20 o
   7   9  11        1.81       -1.29      6.46 o
   8   9  11        1.56        7.30      6.13 o
  -5  10  11        4.55        5.28      5.05 o
  -4  10  11        0.03       -0.57      7.22 o
  -3  10  11       18.99       32.84     18.51 o
  -2  10  11       33.92       11.56     11.51 o
  -1  10  11      359.78      329.68     27.00 o
   0  10  11      992.21      959.97     48.45 o
   1  10  11      456.19      463.42     46.74 o
   2  10  11      752.13      757.54     61.71 o
   3  10  11       27.19       13.47      6.97 o
   4  10  11       54.48       44.41     17.09 o
   5  10  11       70.27       62.00     20.38 o
   6  10  11       18.53       17.79      7.69 o
   7  10  11        7.69        6.08      6.03 o
   8  10  11       13.60       10.33      8.37 o
  -4  11  11        1.25        5.26     10.90 o
  -3  11  11      152.29      174.93     26.84 o
  -2  11  11       15.65       28.45      8.98 o
  -1  11  11      658.50      633.76     31.93 o
   0  11  11      146.48      149.15     16.02 o
   1  11  11      826.00      810.71     47.32 o
   2  11  11      664.41      666.08     58.81 o
   3  11  11      361.24      350.35     45.78 o
   4  11  11      474.13      537.00     41.82 o
   5  11  11       38.96       46.35     29.32 o
   6  11  11       12.02       20.55     11.18 o
   7  11  11        0.43        2.15      5.92 o
  -4  12  11       32.71       75.97     19.50 o
  -3  12  11        2.91       17.29     10.14 o
  -2  12  11       31.37       45.40     16.69 o
  -1  12  11      416.36      402.64     25.68 o
   0  12  11       31.65       30.00      6.94 o
   1  12  11      113.78       93.30     13.10 o
   2  12  11       16.52       21.82      8.18 o
   3  12  11       23.05       12.03      6.84 o
   4  12  11       20.47       20.43      9.55 o
   5  12  11      191.25      208.80     27.62 o
   6  12  11        7.92       17.23     10.54 o
   7  12  11       63.44       64.71     17.08 o
  -3  13  11       51.61       46.89     15.62 o
  -2  13  11       26.08       32.66      9.66 o
  -1  13  11       52.54       24.83     11.98 o
   0  13  11       46.19       28.87      8.03 o
   1  13  11       38.92       33.89      8.21 o
   2  13  11       83.66       76.52     12.52 o
   3  13  11        7.32       -0.06      3.91 o
   4  13  11        1.08       -8.53      6.47 o
   5  13  11       19.48       16.84      9.33 o
   6  13  11        0.99       -3.43      6.81 o
   7  13  11       16.56       37.46     15.08 o
  -3  14  11       11.39       24.91     12.22 o
  -2  14  11       72.12       96.42     28.47 o
  -1  14  11       19.04       16.79      8.39 o
   0  14  11       43.99       17.64     11.13 o
   1  14  11       20.06        5.81      9.17 o
   2  14  11       37.54       26.45      8.77 o
   3  14  11        0.44        0.84      4.43 o
   4  14  11       12.78        8.38      5.00 o
   5  14  11        6.02        1.93      5.38 o
   6  14  11        3.98        9.05     20.32 o
   7  14  11        2.07        8.22      5.19 o
  -2  15  11        0.04        8.00     10.84 o
  -1  15  11        1.52        0.53      7.07 o
   0  15  11        6.61       -0.40      7.02 o
   1  15  11        1.41      -11.04      7.45 o
   2  15  11       74.42       93.00     20.47 o
   3  15  11        0.09        2.85      6.18 o
   4  15  11        0.42        0.59      9.14 o
   5  15  11        0.32        1.39      5.69 o
   6  15  11       22.73       27.83     15.92 o
  -1  16  11       15.33        4.09      5.57 o
   0  16  11        0.33       -4.35      4.48 o
   1  16  11       18.78       13.37      6.78 o
   2  16  11       10.01        1.64     10.93 o
   3  16  11        1.57       -1.62      5.65 o
   4  16  11       18.69       20.48      9.15 o
   5  16  11        6.15        7.14      8.67 o
   0  17  11        3.28        0.57      6.91 o
   1  17  11       53.05       45.54     11.18 o
   2  17  11       12.82       -0.20      3.47 o
   3  17  11        0.22        3.55      6.35 o
   4  17  11        9.49       -1.15      5.18 o
   5  17  11        1.19        2.96      8.53 o
   1  18  11        0.14        9.06     12.69 o
   2  18  11        6.76        9.32      6.29 o
   3  18  11       12.54        8.68      7.16 o
  -2 -10  12       33.33       71.86     27.46 o
  -1 -10  12      144.87      182.36     42.83 o
   0 -10  12      199.76      265.96     50.41 o
   1 -10  12      335.63      411.67     62.04 o
  -3  -9  12        3.81        1.41      8.27 o
  -2  -9  12        4.38       16.04     16.11 o
  -1  -9  12       37.29       24.24     14.54 o
   0  -9  12        0.03       -5.57     11.45 o
   1  -9  12       20.61        5.73      9.17 o
   2  -9  12       16.72       19.21      9.72 o
  -4  -8  12       59.96       83.76     29.59 o
  -3  -8  12       17.57       26.73     15.30 o
  -2  -8  12       65.74       51.56     21.42 o
  -1  -8  12        0.01       12.03      8.66 o
   0  -8  12        8.61        2.38      8.00 o
   1  -8  12       94.16       86.30     18.67 o
   2  -8  12        9.86        6.73      6.35 o
   3  -8  12       79.33       73.56     18.11 o
  -4  -7  12       16.91       13.79     12.80 o
  -3  -7  12        6.46       -2.07      9.50 o
  -2  -7  12        1.03       -8.16     10.33 o
  -1  -7  12       44.95       33.76     16.48 o
   0  -7  12       86.53      122.18     19.44 o
   1  -7  12      199.16      221.42     23.03 o
   2  -7  12       78.63       87.84     17.81 o
   3  -7  12       39.54       47.32     13.79 o
   4  -7  12       12.31       20.74      9.30 o
  -5  -6  12        0.71        4.63     10.76 o
  -4  -6  12        3.43        2.59      5.64 o
  -3  -6  12       22.11       19.87     13.25 o
  -2  -6  12        0.84        2.35      6.90 o
  -1  -6  12       12.15        0.64      8.93 o
   0  -6  12      132.01      146.12     20.66 o
   1  -6  12       26.55       30.68     10.62 o
   2  -6  12       11.99       12.97      7.17 o
   3  -6  12       11.42        7.09     13.16 o
   4  -6  12      135.37      142.97     24.61 o
   5  -6  12        0.06        3.60      5.54 o
  -5  -5  12        0.01       -2.56      6.56 o
  -4  -5  12        3.83        7.63     11.77 o
  -3  -5  12       26.08       32.52     16.28 o
  -2  -5  12       24.01       25.22     15.35 o
  -1  -5  12       12.01        5.22      6.00 o
   0  -5  12        1.97       -2.13      3.07 o
   1  -5  12       28.54       25.64      9.12 o
   2  -5  12       36.38       35.61     11.24 o
   3  -5  12       24.11       17.28      7.49 o
   4  -5  12       30.88       24.61      9.49 o
   5  -5  12        4.54       12.64      7.91 o
  -5  -4  12       69.37       92.19     19.22 o
  -4  -4  12       45.42       50.50     19.86 o
  -3  -4  12       36.76       40.42     17.06 o
  -2  -4  12      237.27      248.07     41.81 o
  -1  -4  12       90.42       86.56     14.11 o
   0  -4  12       14.48        8.57      6.42 o
   1  -4  12       20.51       14.44      5.97 o
   2  -4  12      582.52      583.73     43.84 o
   3  -4  12        2.07       -2.44      6.63 o
   4  -4  12        4.85        0.83      3.98 o
   5  -4  12        2.22        1.64      4.89 o
   6  -4  12        9.32       18.86     16.52 o
  -5  -3  12        1.23        0.73      4.65 o
  -4  -3  12       17.69       10.75      6.87 o
  -3  -3  12      258.03      279.49     27.98 o
  -2  -3  12        0.27        1.73      7.82 o
  -1  -3  12      147.80      133.07     28.50 o
   0  -3  12        6.75       11.47     11.93 o
   1  -3  12       14.10        9.66     10.10 o
   2  -3  12       35.10       40.15     18.53 o
   3  -3  12       50.91       42.99     15.93 o
   4  -3  12       76.35       74.00     12.83 o
   5  -3  12       24.83       18.27      8.18 o
   6  -3  12       48.04       58.29     15.83 o
  -6  -2  12        0.16        7.90     10.23 o
  -5  -2  12        0.02       -1.36      4.79 o
  -4  -2  12       47.65       34.41     10.22 o
  -3  -2  12       60.05       56.38     13.07 o
  -2  -2  12      416.25      415.15     31.32 o
  -1  -2  12      955.54      923.17     36.74 o
   0  -2  12      397.49      388.53     47.67 o
   1  -2  12     1391.91     1377.36     91.17 o
   2  -2  12      198.31      174.13     33.40 o
   3  -2  12      101.34       95.35     17.50 o
   4  -2  12      150.84      160.89     31.18 o
   5  -2  12        7.43       -2.75      6.69 o
   6  -2  12       11.84        9.01      4.66 o
  -6  -1  12        0.39        9.72     12.19 o
  -5  -1  12        2.62        5.56      8.88 o
  -4  -1  12      327.55      397.27     26.76 o
  -3  -1  12       19.91       39.40      8.62 o
  -2  -1  12      941.16      961.07     38.88 o
  -1  -1  12       43.83       42.41      9.00 o
   0  -1  12      271.49      282.85     18.91 o
   1  -1  12     1868.27     1786.76    102.81 o
   2  -1  12      149.45      157.71     30.77 o
   3  -1  12     1215.30     1174.94     59.98 o
   4  -1  12        0.08        9.73      8.11 o
   5  -1  12       28.59       32.13     16.48 o
   6  -1  12       23.63       32.26     10.11 o
   7  -1  12        0.14       -0.24      7.75 o
  -6   0  12        0.06       -6.83     15.51 o
  -5   0  12        0.63        6.60     12.22 o
  -4   0  12        0.06       -0.57      5.00 o
  -3   0  12        1.38        4.49      4.82 o
  -2   0  12       21.10       24.43      8.08 o
  -1   0  12       66.47       63.82     10.37 o
   0   0  12      335.24      329.34     19.43 o
   1   0  12       86.44       57.87     16.51 o
   2   0  12      250.23      217.63     40.27 o
   3   0  12       64.22       74.03     22.54 o
   4   0  12       28.71       41.16     17.47 o
   5   0  12        0.24        5.65      7.15 o
   6   0  12       12.47       18.35     11.01 o
   7   0  12        9.64        4.11      9.40 o
  -6   1  12        0.42      -13.56     16.79 o
  -5   1  12        9.24       -7.02     14.79 o
  -4   1  12        8.68        3.45      3.77 o
  -3   1  12       40.37       44.33      6.60 o
  -2   1  12      242.32      218.83     20.76 o
  -1   1  12       16.67       10.78      7.28 o
   0   1  12       93.10       91.12      9.48 o
   1   1  12       12.74       12.83     18.60 o
   2   1  12      136.36      127.27     18.36 o
   3   1  12        0.66       -5.52      8.02 o
   4   1  12       31.24       45.42     17.99 o
   5   1  12       39.49       33.58     13.71 o
   6   1  12       47.55       47.80     17.35 o
   7   1  12       34.78       24.87     14.67 o
  -6   2  12        0.73       -2.59      7.31 o
  -5   2  12        8.85        7.63     11.79 o
  -4   2  12        7.92        3.86      3.77 o
  -3   2  12      162.13      178.89     14.46 o
  -2   2  12        8.29        1.62      4.22 o
  -1   2  12        7.05        7.22      4.08 o
   0   2  12       14.56       11.61      4.67 o
   1   2  12        1.44       -0.15      4.26 o
   2   2  12      334.06      352.33     44.35 o
   3   2  12        0.00       -2.55      6.53 o
   4   2  12       54.23       34.36     13.11 o
   5   2  12       97.20      110.20     19.44 o
   6   2  12       31.19       34.90     17.84 o
   7   2  12       50.43       58.63     21.82 o
  -6   3  12        0.16      -12.76     11.79 o
  -5   3  12       28.29       20.45     15.13 o
  -4   3  12       16.13       19.55      5.82 o
  -3   3  12       37.17       32.86      6.60 o
  -2   3  12       16.25       12.04      3.97 o
  -1   3  12        1.11        2.41      7.51 o
   0   3  12       25.82       14.05      6.23 o
   1   3  12      325.39      367.84     43.73 o
   2   3  12      191.06      195.61     32.33 o
   3   3  12        8.26       10.17      7.60 o
   4   3  12       36.40       31.49      8.59 o
   5   3  12       82.71       86.82     24.87 o
   6   3  12       31.59       39.50     16.90 o
   7   3  12        0.74       -0.80      5.17 o
  -6   4  12        7.49        6.42      9.55 o
  -5   4  12       11.75        7.90      8.32 o
  -4   4  12       67.54       74.44     11.87 o
  -3   4  12      304.78      325.37     23.41 o
  -2   4  12      369.39      345.33     23.73 o
  -1   4  12       15.80        6.23      8.39 o
   0   4  12       22.49       12.79      6.96 o
   1   4  12       63.42       52.58     18.36 o
   2   4  12       69.34       84.05     21.47 o
   3   4  12       45.65       55.76     12.44 o
   4   4  12       20.84       16.24     12.47 o
   5   4  12        3.13       -2.07      5.91 o
   6   4  12       22.71       23.48     11.27 o
   7   4  12       19.71        3.14      7.61 o
  -5   5  12        1.67        7.03     15.77 o
  -4   5  12       31.07       51.16     13.24 o
  -3   5  12       74.03       84.84     15.89 o
  -2   5  12        7.60       16.00     16.04 o
  -1   5  12      181.09      177.74     28.79 o
   0   5  12       21.00       17.24      9.96 o
   1   5  12      104.45      125.60     25.88 o
   2   5  12      143.02      141.69     19.61 o
   3   5  12      186.38      219.13     34.44 o
   4   5  12       17.77       13.77      8.28 o
   5   5  12        4.54        0.13      5.30 o
   6   5  12        3.73       -7.44      8.84 o
   7   5  12       25.12       18.52     13.04 o
   8   5  12        2.86      -14.13     11.39 o
  -5   6  12        0.07       17.51     24.99 o
  -4   6  12        5.47       40.83     17.70 o
  -3   6  12      151.75      224.86     47.99 o
  -2   6  12      166.03      184.21     20.69 o
  -1   6  12      233.36      251.12     31.37 o
   0   6  12      299.69      291.59     34.95 o
   1   6  12       38.22       32.91      6.71 o
   2   6  12       63.37       45.92     17.02 o
   3   6  12       50.80       43.45     17.53 o
   4   6  12      741.25      722.80     66.14 o
   5   6  12       14.24       21.91     13.41 o
   6   6  12      239.41      247.94     42.83 o
   7   6  12       24.52       13.38     11.00 o
   8   6  12        3.42       -5.12     10.25 o
  -5   7  12        0.78       20.45     17.31 o
  -4   7  12       11.10       18.40     16.42 o
  -3   7  12       97.55       83.66     21.95 o
  -2   7  12       94.72       82.25     13.70 o
  -1   7  12        1.10       12.99     13.35 o
   0   7  12      878.80      871.87     60.54 o
   1   7  12      579.25      603.39     54.45 o
   2   7  12      606.25      575.40     60.85 o
   3   7  12      228.87      245.32     37.29 o
   4   7  12      229.07      196.23     34.65 o
   5   7  12        4.13       11.22      9.35 o
   6   7  12      154.22      180.06     37.07 o
   7   7  12        2.13       14.04     13.71 o
   8   7  12       10.52       23.33     10.05 o
  -5   8  12        1.69        0.09      9.04 o
  -4   8  12       42.66       33.55     16.82 o
  -3   8  12       52.47       31.48      8.25 o
  -2   8  12      123.52      114.37     15.35 o
  -1   8  12       19.77       29.70     12.12 o
   0   8  12       12.90        3.38      5.36 o
   1   8  12        6.59       -0.62      6.03 o
   2   8  12      164.39      168.41     29.02 o
   3   8  12       13.73       26.82     13.97 o
   4   8  12      236.79      256.57     39.70 o
   5   8  12       43.86       33.54     15.96 o
   6   8  12       51.19       60.49     22.85 o
   7   8  12        6.65       11.52     13.99 o
   8   8  12       20.30       23.04     10.37 o
  -5   9  12        2.33       -0.05     11.85 o
  -4   9  12       15.34       22.75     16.44 o
  -3   9  12        2.06       10.14      9.79 o
  -2   9  12       24.86       20.27      6.42 o
  -1   9  12       61.40       64.45     11.74 o
   0   9  12       22.61       31.05     12.64 o
   1   9  12       21.75       20.51     11.72 o
   2   9  12       30.50       41.68     15.76 o
   3   9  12       28.62       23.54     13.94 o
   4   9  12       27.51       28.39     15.66 o
   5   9  12       76.66       81.76     23.86 o
   6   9  12        2.94      -12.48     10.60 o
   7   9  12       49.06       65.35     16.07 o
  -4  10  12       12.54       17.94     15.64 o
  -3  10  12        0.06       26.63     18.83 o
  -2  10  12        0.63       -6.21     16.81 o
  -1  10  12       35.05       16.79      5.63 o
   0  10  12       12.66        8.77     17.74 o
   1  10  12      726.93      720.59     59.93 o
   2  10  12       15.52       22.04     11.82 o
   3  10  12      151.86      166.25     32.89 o
   4  10  12        3.62       -0.10      7.44 o
   5  10  12        1.53       -6.44     12.09 o
   6  10  12        1.99       -0.27      4.63 o
   7  10  12        1.08        2.74      4.68 o
  -4  11  12       23.24       19.75     14.30 o
  -3  11  12        1.73       24.74     17.92 o
  -2  11  12      313.79      333.54     31.82 o
  -1  11  12       62.65       67.93     12.73 o
   0  11  12       27.03       35.46     10.41 o
   1  11  12      234.96      249.11     47.25 o
   2  11  12       11.83       16.19     11.21 o
   3  11  12      239.62      317.17     44.46 o
   4  11  12        1.78        3.85      9.30 o
   5  11  12        7.88        6.95      5.76 o
   6  11  12        8.13       17.98      8.90 o
   7  11  12        0.56        5.35      6.54 o
  -3  12  12       48.12       66.87     27.34 o
  -2  12  12        4.28       21.22     17.18 o
  -1  12  12       19.89       12.69      8.79 o
   0  12  12       73.96       88.99     13.09 o
   1  12  12        6.53        0.28      3.99 o
   2  12  12        0.99       -1.41      4.61 o
   3  12  12       40.66       42.17     13.11 o
   4  12  12        7.48       29.40     12.08 o
   5  12  12        9.28       21.92     10.55 o
   6  12  12       14.55       49.50     15.63 o
   7  12  12        0.46        3.72      6.44 o
  -3  13  12       38.40       46.36     20.75 o
  -2  13  12       19.58       53.06     23.61 o
  -1  13  12        2.32       -6.15     17.62 o
   0  13  12        4.34        1.54      4.08 o
   1  13  12        9.76       16.22      5.53 o
   2  13  12       92.76      101.32     15.20 o
   3  13  12       31.72       26.54      8.99 o
   4  13  12        7.51        6.13      6.16 o
   5  13  12        0.01       -3.08      6.25 o
   6  13  12        2.16        4.55      5.50 o
   7  13  12        7.11       25.33     12.46 o
  -2  14  12       54.58       89.22     30.86 o
  -1  14  12       21.70       29.84     15.20 o
   0  14  12       21.43        8.53      7.37 o
   1  14  12        2.99       -0.72      3.72 o
   2  14  12        4.86        6.39      5.26 o
   3  14  12       31.30       40.41      9.89 o
   4  14  12        1.02       -0.88      5.15 o
   5  14  12        2.63       -7.05      8.43 o
   6  14  12        7.84       16.88      9.88 o
  -2  15  12        0.06       13.36     15.56 o
  -1  15  12       14.97       22.66     12.99 o
   0  15  12        0.00       -3.45     11.61 o
   1  15  12       67.11       46.43     14.38 o
   2  15  12       76.05       62.39     12.26 o
   3  15  12        9.17        9.41      5.83 o
   4  15  12       67.81       79.82     14.47 o
   5  15  12        1.00       -2.90      8.04 o
   6  15  12        2.25       16.30     14.00 o
  -1  16  12       76.79       89.30     19.75 o
   0  16  12        0.21        0.98     15.84 o
   1  16  12        1.23       -9.00     10.63 o
   2  16  12        7.34        1.71      5.82 o
   3  16  12       14.50       14.29      8.55 o
   4  16  12       10.68       18.18     10.63 o
   5  16  12        0.00        3.14     13.00 o
   0  17  12        3.79        2.03     12.16 o
   1  17  12       14.88        8.61      6.72 o
   2  17  12        5.96       -0.67      4.38 o
   3  17  12        2.01        0.14      7.22 o
   4  17  12        0.08       -2.05      6.37 o
  -1  -9  13       33.70       37.77     19.66 o
   0  -9  13       51.76       55.40     22.82 o
   1  -9  13        7.33       26.92     20.61 o
  -3  -8  13       14.02       34.99     20.25 o
  -2  -8  13      165.50      229.57     46.47 o
  -1  -8  13        7.89       20.28     14.18 o
   0  -8  13      115.05      120.78     32.07 o
   1  -8  13       45.90       42.95     12.99 o
   2  -8  13      101.87      111.81     21.77 o
  -3  -7  13      122.38      143.15     37.69 o
  -2  -7  13       25.85       20.42     12.90 o
  -1  -7  13        8.97        0.74      8.30 o
   0  -7  13       21.91       14.84     10.15 o
   1  -7  13        4.22        6.60      5.93 o
   2  -7  13      170.86      153.30     25.15 o
   3  -7  13       38.12       27.45     10.75 o
  -4  -6  13        2.91        1.48      9.39 o
  -3  -6  13       98.08      113.06     31.89 o
  -2  -6  13        6.12        9.60     10.33 o
  -1  -6  13        0.48      -17.29     16.08 o
   0  -6  13       20.77       17.15     11.21 o
   1  -6  13       88.35      100.62     18.86 o
   2  -6  13       12.64       14.29      8.63 o
   3  -6  13        0.28        6.87      6.13 o
   4  -6  13       44.23       33.10     11.14 o
  -4  -5  13       40.01       46.02     21.30 o
  -3  -5  13      370.96      363.20     55.78 o
  -2  -5  13       58.30       59.69     23.04 o
  -1  -5  13      442.19      435.47     59.33 o
   0  -5  13       28.27       26.39      6.09 o
   1  -5  13      183.73      150.95     22.19 o
   2  -5  13      117.69      132.94     21.97 o
   3  -5  13       64.37       59.72     15.77 o
   4  -5  13       13.77       21.98     10.17 o
   5  -5  13        2.28        9.44      7.77 o
  -5  -4  13        0.13        0.16      6.50 o
  -4  -4  13        2.03        1.80      4.82 o
  -3  -4  13        3.06       14.93     12.61 o
  -2  -4  13        0.12       -6.21      9.50 o
  -1  -4  13        6.83        8.03      5.98 o
   0  -4  13        0.09       -4.21      4.27 o
   1  -4  13       75.44       72.61     14.79 o
   2  -4  13        4.43        2.76      7.01 o
   3  -4  13       31.05       22.53      7.60 o
   4  -4  13       91.69       90.57     15.15 o
   5  -4  13        0.00        3.46      7.22 o
  -5  -3  13        0.23        0.90      5.28 o
  -4  -3  13        0.07       -4.08      5.43 o
  -3  -3  13        0.51       -3.97      4.86 o
  -2  -3  13      143.04      167.20     35.76 o
  -1  -3  13       14.47       14.27      7.65 o
   0  -3  13        8.28       -1.18      9.13 o
   1  -3  13        1.50        9.95     12.00 o
   2  -3  13       85.64       83.59     24.10 o
   3  -3  13        8.83        7.75      7.44 o
   4  -3  13        6.38        0.83      5.09 o
   5  -3  13        1.59       -5.82      5.77 o
  -5  -2  13        1.69        9.12      6.02 o
  -4  -2  13      181.28      198.25     25.47 o
  -3  -2  13       42.92       58.29     13.11 o
  -2  -2  13      387.65      384.24     26.17 o
  -1  -2  13       46.69       51.76     19.05 o
   0  -2  13       31.01       25.23     11.56 o
   1  -2  13        4.74        8.86      8.68 o
   2  -2  13      139.78      139.95     31.48 o
   3  -2  13       13.51        6.08      5.23 o
   4  -2  13        8.02      -10.24     11.98 o
   5  -2  13        0.91       -3.16      8.18 o
   6  -2  13       48.43       54.38     12.87 o
  -5  -1  13       20.82       16.10      9.98 o
  -4  -1  13       31.68       26.05      7.06 o
  -3  -1  13       40.37       39.84      9.01 o
  -2  -1  13       17.73       29.74      8.21 o
  -1  -1  13        6.14        2.24      8.22 o
   0  -1  13       23.89       26.79     13.48 o
   1  -1  13        0.01        9.17      8.72 o
   2  -1  13       89.96       81.01     16.57 o
   3  -1  13        2.85        5.11      8.26 o
   4  -1  13       24.78       30.68     13.63 o
   5  -1  13        4.88        8.89      8.26 o
   6  -1  13        0.02        0.82      4.55 o
  -5   0  13        0.22      -12.66     14.98 o
  -4   0  13       32.70       43.53      9.19 o
  -3   0  13       12.20       24.14      7.75 o
  -2   0  13       31.18       40.02     10.59 o
  -1   0  13       82.59       90.78     12.88 o
   0   0  13        7.33       17.09     11.54 o
   1   0  13      105.91      126.09     21.47 o
   2   0  13      219.91      222.90     26.94 o
   3   0  13       12.02       19.33     16.72 o
   4   0  13        0.29        6.66      8.16 o
   5   0  13      265.95      329.03     47.25 o
   6   0  13        0.77        9.57      6.29 o
  -5   1  13        5.39      -11.58     14.79 o
  -4   1  13        0.05        1.46      2.84 o
  -3   1  13       29.24       24.31      5.76 o
  -2   1  13       14.44        2.74      5.74 o
  -1   1  13        2.79       -2.30      3.77 o
   0   1  13       56.29       62.53     12.91 o
   1   1  13       15.13        8.67     20.52 o
   2   1  13      205.87      194.93     34.26 o
   3   1  13       43.03       54.41     19.64 o
   4   1  13      153.58      150.51     31.27 o
   5   1  13        0.76        7.72      6.18 o
   6   1  13       17.57       18.37     16.60 o
   7   1  13        3.01        8.34     10.04 o
  -5   2  13        6.49        3.76      5.77 o
  -4   2  13       34.82       30.13      6.59 o
  -3   2  13       40.47       51.27      7.60 o
  -2   2  13       42.25       50.12      8.01 o
  -1   2  13       52.11       57.14      9.10 o
   0   2  13        2.64        1.33      7.34 o
   1   2  13      136.21      122.94     23.56 o
   2   2  13      169.81      175.76     32.64 o
   3   2  13      212.52      204.20     34.46 o
   4   2  13      339.66      298.21     43.27 o
   5   2  13       30.47       27.91      9.98 o
   6   2  13       79.93      121.04     31.98 o
   7   2  13       49.02       67.90     24.50 o
  -5   3  13        4.62        7.49      6.81 o
  -4   3  13      148.27      169.43     18.05 o
  -3   3  13        4.61        1.21      3.70 o
  -2   3  13       63.39       61.70      9.68 o
  -1   3  13        0.33       -3.80      5.08 o
   0   3  13       12.83        6.24      4.99 o
   1   3  13       40.17       42.96     14.44 o
   2   3  13      175.94      163.73     30.77 o
   3   3  13        3.39       13.17     11.73 o
   4   3  13       70.42       50.51     13.58 o
   5   3  13       25.61       22.35     13.15 o
   6   3  13        9.35        9.47      8.96 o
   7   3  13        0.44       11.64      9.11 o
  -5   4  13       41.88       65.92     16.86 o
  -4   4  13       72.12       69.54     14.83 o
  -3   4  13        0.01        8.43      5.17 o
  -2   4  13      920.85      890.81     38.72 o
  -1   4  13       65.83       52.77     17.55 o
   0   4  13      529.99      487.49     51.61 o
   1   4  13       98.16       98.81     24.66 o
   2   4  13       10.37       13.21      8.77 o
   3   4  13      184.98      213.97     25.64 o
   4   4  13       24.24       26.05     12.05 o
   5   4  13       30.95       32.52     15.52 o
   6   4  13        0.00       -4.42      8.87 o
   7   4  13        0.04       -5.60      8.85 o
  -5   5  13        0.04        9.81      9.36 o
  -4   5  13        5.00        7.55     16.02 o
  -3   5  13       81.37      123.86     15.55 o
  -2   5  13       41.24       42.16     10.65 o
  -1   5  13       10.18        8.45      9.33 o
   0   5  13      175.30      145.30     28.35 o
   1   5  13       95.73      120.98     26.73 o
   2   5  13        2.56        5.27      5.24 o
   3   5  13       41.75       38.83     14.71 o
   4   5  13        6.72        4.32      6.01 o
   5   5  13       14.53       15.10     10.40 o
   6   5  13        9.78       10.35     10.29 o
   7   5  13        0.57       -1.82     13.07 o
  -5   6  13       17.65       41.31     15.73 o
  -4   6  13       21.11       36.08     21.93 o
  -3   6  13        3.35        8.20     29.39 o
  -2   6  13       85.88       88.18     15.38 o
  -1   6  13        6.53       -0.96      3.75 o
   0   6  13       16.55       10.32      5.84 o
   1   6  13       23.59       14.71      7.15 o
   2   6  13      206.24      225.39     35.55 o
   3   6  13       96.21      128.75     28.00 o
   4   6  13       61.48       53.42     18.60 o
   5   6  13       30.58       30.94     16.44 o
   6   6  13        5.93        0.48      5.96 o
   7   6  13        1.06       -4.62     10.15 o
  -5   7  13       20.99       51.99     26.66 o
  -4   7  13       49.20       64.78     24.15 o
  -3   7  13       40.35       27.82     13.21 o
  -2   7  13      120.04      128.77     18.28 o
  -1   7  13     1355.39     1370.96     59.79 o
   0   7  13       43.67       52.07     16.34 o
   1   7  13      188.40      201.79     32.92 o
   2   7  13       36.93       42.35     15.68 o
   3   7  13        0.10       -2.85      6.98 o
   4   7  13       47.08       29.04     13.91 o
   5   7  13       33.86       36.16     17.12 o
   6   7  13        0.01       -5.02      7.32 o
   7   7  13        3.35        4.59      7.06 o
  -4   8  13       20.14       35.17     18.85 o
  -3   8  13        5.60       -5.66     15.13 o
  -2   8  13       51.87       54.36     20.49 o
  -1   8  13        5.04       21.76     11.35 o
   0   8  13       13.52        8.13      6.80 o
   1   8  13        0.10      -11.19      8.31 o
   2   8  13        7.01       12.45     11.08 o
   3   8  13      103.80      118.64     28.11 o
   4   8  13       17.12       18.28     13.08 o
   5   8  13        7.93       -2.68     10.04 o
   6   8  13        4.56       24.03     19.44 o
   7   8  13       14.84        5.12      8.79 o
  -4   9  13       12.63       12.48     11.84 o
  -3   9  13        7.02       -5.03     12.98 o
  -2   9  13        5.28        4.66     10.58 o
  -1   9  13       50.57       45.51     15.86 o
   0   9  13      413.01      393.01     41.94 o
   1   9  13       40.74       36.58     13.80 o
   2   9  13      294.26      305.67     41.66 o
   3   9  13      241.46      220.21     37.55 o
   4   9  13       54.09       65.73     22.29 o
   5   9  13       65.21       75.32     24.09 o
   6   9  13       18.75       19.76     10.75 o
   7   9  13        1.06       -6.22     13.11 o
  -4  10  13        1.13        5.55      8.80 o
  -3  10  13        0.83       12.86     16.02 o
  -2  10  13       63.61       61.98     19.04 o
  -1  10  13        8.32        5.09      3.88 o
   0  10  13       17.30       12.39     13.97 o
   1  10  13       19.66       -1.24      9.56 o
   2  10  13      131.27      130.49     27.33 o
   3  10  13       18.02       18.17     10.67 o
   4  10  13       13.93        1.54      8.00 o
   5  10  13        9.55       13.81      6.48 o
   6  10  13        0.37       -6.43     10.24 o
   7  10  13        0.20       -8.14      8.04 o
  -3  11  13        0.32       18.59     13.96 o
  -2  11  13       26.51       17.87     14.41 o
  -1  11  13        2.95        3.23      3.50 o
   0  11  13        3.69        2.84      4.29 o
   1  11  13       76.61       84.17     16.68 o
   2  11  13       11.03        7.36      5.86 o
   3  11  13       86.76       81.33     24.18 o
   4  11  13       50.27       57.69     20.79 o
   5  11  13        2.91        5.86      5.70 o
   6  11  13        4.68       -0.83      5.48 o
   7  11  13        2.69        2.04      4.56 o
  -3  12  13       17.81       25.48     16.21 o
  -2  12  13       11.72        2.14      9.80 o
  -1  12  13        7.50       11.42      8.16 o
   0  12  13       15.62        9.80      6.20 o
   1  12  13       23.00       21.23      9.62 o
   2  12  13      280.54      229.82     37.58 o
   3  12  13       13.16       11.34     11.91 o
   4  12  13      136.28      141.88     23.69 o
   5  12  13       19.43       37.06     12.93 o
   6  12  13        4.21       10.56      8.92 o
   7  12  13       24.27       44.03     14.20 o
  -3  13  13        4.27       19.65     17.28 o
  -2  13  13       14.18       31.46     21.65 o
  -1  13  13       40.71       34.84     10.96 o
   0  13  13       69.63       60.68     11.79 o
   1  13  13      133.21      136.54     17.62 o
   2  13  13       30.82       45.52     12.15 o
   3  13  13        8.26       10.46      7.18 o
   4  13  13       67.09       83.85     18.36 o
   5  13  13        0.99        4.34      9.12 o
   6  13  13       32.54       40.93     14.93 o
  -2  14  13       40.04       74.86     28.43 o
  -1  14  13       26.24       26.13      6.58 o
   0  14  13        9.09        2.22      5.31 o
   1  14  13       34.67       32.50      8.83 o
   2  14  13       82.31       81.79     14.34 o
   3  14  13       11.13        2.67      4.69 o
   4  14  13       63.72       70.93     16.60 o
   5  14  13        5.58        3.18      5.94 o
   6  14  13        0.01       -0.19     12.86 o
  -1  15  13       24.77       31.29     25.23 o
   0  15  13        3.73       -1.28     14.64 o
   1  15  13        1.47        0.76      4.61 o
   2  15  13       34.49       36.43      9.86 o
   3  15  13       10.39       11.00      5.98 o
   4  15  13       51.87       62.57     13.08 o
   5  15  13        1.12        3.99     14.75 o
   0  16  13       70.66      105.85     26.16 o
   1  16  13       10.71        7.06     11.13 o
   2  16  13        0.02        1.55      7.32 o
   3  16  13       11.04        8.70      5.43 o
   4  16  13       10.94       12.15      6.11 o
   5  16  13        4.41       27.42     10.80 o
   1  17  13        0.01       -5.56      9.60 o
   2  17  13        8.52        0.92      4.24 o
   3  17  13        1.44        0.81      6.82 o
   0  -8  14       41.64       65.07     17.06 o
  -2  -7  14        0.89        9.87     14.88 o
  -1  -7  14       23.50       20.67     19.29 o
   0  -7  14        3.87        5.98      7.96 o
   1  -7  14       32.43       31.29     15.49 o
   2  -7  14       18.15       23.44     10.83 o
  -3  -6  14       57.32       70.55     25.40 o
  -2  -6  14       22.54       42.46     21.37 o
  -1  -6  14      327.62      370.79     58.66 o
   0  -6  14       19.35       20.37     18.12 o
   1  -6  14       47.21       36.00     11.36 o
   2  -6  14       75.34       86.36     18.93 o
   3  -6  14       21.62       17.03      8.54 o
  -3  -5  14       17.73       20.27     14.95 o
  -2  -5  14      113.57      145.19     37.08 o
  -1  -5  14        5.00        2.22     11.82 o
   0  -5  14        0.28       -1.84      6.74 o
   1  -5  14       26.35       23.38      8.56 o
   2  -5  14        0.21        0.41      4.64 o
   3  -5  14       17.92       20.14      8.66 o
   4  -5  14        7.07        4.30      4.18 o
  -4  -4  14       19.93       -1.16      7.65 o
  -3  -4  14        6.42       14.84     12.79 o
  -2  -4  14       10.34       24.01     15.00 o
  -1  -4  14        6.66       11.91      7.94 o
   0  -4  14       25.54       24.11      9.01 o
   1  -4  14        8.39       -0.83      5.68 o
   2  -4  14       28.17       17.79      6.39 o
   3  -4  14       27.70       10.65      3.87 o
   4  -4  14        1.16       -7.79      5.97 o
  -4  -3  14       16.83        4.72      6.36 o
  -3  -3  14       42.83       27.08     15.25 o
  -2  -3  14       71.09       81.08     18.21 o
  -1  -3  14        2.77        9.76     11.59 o
   0  -3  14      129.37      136.39     31.35 o
   1  -3  14       19.32       25.17     13.23 o
   2  -3  14       42.02       24.86     14.05 o
   3  -3  14       46.00       50.27     13.39 o
   4  -3  14       29.67       29.72     10.18 o
   5  -3  14        7.35        5.87      6.43 o
  -4  -2  14       29.78       15.46     16.08 o
  -3  -2  14      120.07      130.92     22.22 o
  -2  -2  14       22.14       27.95     15.02 o
  -1  -2  14      101.12       96.15     25.70 o
   0  -2  14       13.63        4.16      9.34 o
   1  -2  14       97.13      105.40     26.72 o
   2  -2  14      110.85      101.06     28.17 o
   3  -2  14       43.13       45.64     11.87 o
   4  -2  14      179.96      205.88     38.80 o
   5  -2  14        0.04        2.90      6.08 o
  -4  -1  14        0.29        5.85      5.94 o
  -3  -1  14       23.39       46.18     13.42 o
  -2  -1  14       35.89       30.40     13.85 o
  -1  -1  14      194.83      154.76     32.17 o
   0  -1  14        0.09        1.78      5.74 o
   1  -1  14      247.20      190.53     35.82 o
   2  -1  14        3.83       -1.05      4.92 o
   3  -1  14        4.88        2.41      7.15 o
   4  -1  14        0.01        0.31      5.13 o
   5  -1  14        0.03       10.32      8.68 o
   6  -1  14        0.04       -1.93      4.99 o
  -5   0  14        1.65      -15.47     16.86 o
  -4   0  14        7.39       11.07      5.70 o
  -3   0  14        1.15        4.87      5.93 o
  -2   0  14        4.83       -2.17      7.23 o
  -1   0  14       21.64       -1.32      9.22 o
   0   0  14       26.55       21.92      9.71 o
   1   0  14      884.83      784.33     50.93 o
   2   0  14        0.55        7.44      8.86 o
   3   0  14     1398.87     1398.55     98.00 o
   4   0  14        0.62       19.69     14.51 o
   5   0  14      116.71      105.60     28.72 o
   6   0  14        0.43        2.47      5.09 o
  -5   1  14        0.57      -26.59     18.84 o
  -4   1  14        3.61        0.18      3.62 o
  -3   1  14      106.94       96.64     11.58 o
  -2   1  14      283.48      252.90     27.72 o
  -1   1  14      420.01      363.93     33.56 o
   0   1  14      361.16      324.81     31.92 o
   1   1  14      670.41      660.25     47.25 o
   2   1  14       13.39       24.26     15.63 o
   3   1  14     1180.78     1244.26     91.72 o
   4   1  14        9.60       24.16     16.14 o
   5   1  14      345.95      362.86     37.66 o
   6   1  14        1.56       17.66     16.44 o
  -5   2  14        1.25      -21.23     15.75 o
  -4   2  14        2.28        2.25      3.93 o
  -3   2  14       92.39      117.14     12.67 o
  -2   2  14       68.49       62.62     10.27 o
  -1   2  14       61.20       45.20     11.23 o
   0   2  14       10.96        8.61      5.68 o
   1   2  14        8.09       -2.83      6.32 o
   2   2  14       76.54       49.41     18.52 o
   3   2  14       55.53       41.55     15.37 o
   4   2  14       29.66       17.32     11.59 o
   5   2  14        3.31        9.86     13.51 o
   6   2  14       24.62       41.24     20.68 o
  -5   3  14        4.96       25.25     16.70 o
  -4   3  14        2.01       -2.24      7.19 o
  -3   3  14        0.45        2.32      4.19 o
  -2   3  14        3.10       -2.30      6.48 o
  -1   3  14       41.67       36.10     10.26 o
   0   3  14      393.73      389.85     48.57 o
   1   3  14       12.06        5.57      9.53 o
   2   3  14       68.16       80.80     22.18 o
   3   3  14       44.03       44.82     15.63 o
   4   3  14       11.76        3.87     10.29 o
   5   3  14       36.89       36.97     18.87 o
   6   3  14       18.45        8.66     10.25 o
   7   3  14        0.04        2.06      8.56 o
  -5   4  14        0.47       11.51      8.85 o
  -4   4  14        4.32        1.32     11.88 o
  -3   4  14       41.25       53.30     10.24 o
  -2   4  14       48.54       80.05     13.14 o
  -1   4  14      263.87      276.60     40.12 o
   0   4  14      138.56      123.65     27.93 o
   1   4  14        6.24        4.18      8.66 o
   2   4  14       17.17        2.68      5.99 o
   3   4  14       41.99       43.83     10.82 o
   4   4  14       24.06       19.49     12.58 o
   5   4  14        0.02        5.85      7.81 o
   6   4  14        0.13        8.38     12.80 o
   7   4  14        0.12        7.54     10.96 o
  -4   5  14       11.10       11.64     24.96 o
  -3   5  14       35.02       41.40     11.42 o
  -2   5  14        0.02        8.24      7.69 o
  -1   5  14       97.92      114.06     26.58 o
   0   5  14        0.22        8.31     11.18 o
   1   5  14       49.02       54.58     20.11 o
   2   5  14       31.17       22.49      8.14 o
   3   5  14        0.04       -3.53     10.22 o
   4   5  14       70.31       75.69     23.42 o
   5   5  14        0.00       -4.78      5.44 o
   6   5  14       10.49       26.25     14.30 o
   7   5  14        9.65       20.87     10.33 o
  -4   6  14       26.41       32.58     39.83 o
  -3   6  14        0.28       -5.48     10.44 o
  -2   6  14        2.14        3.69      6.21 o
  -1   6  14      126.47      143.76     26.61 o
   0   6  14        0.03        2.62      4.50 o
   1   6  14       79.53       73.33     20.37 o
   2   6  14      177.87      202.88     35.50 o
   3   6  14       12.61        6.64      6.44 o
   4   6  14       79.54       99.58     26.53 o
   5   6  14        4.03       -2.15      9.73 o
   6   6  14       17.42       11.94      9.59 o
   7   6  14        3.57      -12.67     15.08 o
  -4   7  14       24.14       37.28     20.22 o
  -3   7  14       59.62       64.74     21.43 o
  -2   7  14       87.80       99.54     16.02 o
  -1   7  14       33.80       43.99     19.69 o
   0   7  14       63.10       67.37     18.84 o
   1   7  14       61.66       60.79     18.85 o
   2   7  14        9.44       -5.16     10.05 o
   3   7  14       12.03       18.91      9.60 o
   4   7  14       19.09       12.82      8.41 o
   5   7  14        1.12      -14.36     10.63 o
   6   7  14       14.23       19.35     11.71 o
   7   7  14        8.21       11.03      8.51 o
  -4   8  14       16.73       22.28     16.95 o
  -3   8  14        3.40        8.65      6.37 o
  -2   8  14       13.80       22.18     16.22 o
  -1   8  14       23.92       35.34     11.59 o
   0   8  14      159.24      172.43     30.28 o
   1   8  14       20.00       27.59     15.95 o
   2   8  14      538.76      579.39     58.82 o
   3   8  14       99.40      122.74     28.37 o
   4   8  14      133.88       99.39     27.59 o
   5   8  14       81.04       92.44     27.54 o
   6   8  14       54.39       52.37     21.16 o
   7   8  14        4.97        9.06      8.52 o
  -4   9  14       62.43      101.51     31.49 o
  -3   9  14       24.97        5.98     10.71 o
  -2   9  14      169.06      161.52     36.22 o
  -1   9  14       24.40       28.83      9.50 o
   0   9  14      124.25       89.53     20.93 o
   1   9  14      272.65      253.42     37.58 o
   2   9  14      113.57       97.30     24.22 o
   3   9  14      363.22      429.29     52.19 o
   4   9  14       47.67       44.43     18.19 o
   5   9  14       37.40       34.58     16.94 o
   6   9  14       10.62       -0.27      9.39 o
   7   9  14        0.00        0.67      9.54 o
  -3  10  14       40.29       61.66     22.89 o
  -2  10  14       17.42       18.03     13.16 o
  -1  10  14       80.55      102.70     17.27 o
   0  10  14       99.58      114.58     23.39 o
   1  10  14       42.91       33.51     12.16 o
   2  10  14        0.68       -4.85     12.55 o
   3  10  14        0.18        1.10      6.92 o
   4  10  14        6.91        9.37     10.44 o
   5  10  14        1.82      -12.64     11.95 o
   6  10  14        0.44        2.20      5.18 o
   7  10  14        0.01       -4.68      8.81 o
  -3  11  14        0.18        3.90     12.79 o
  -2  11  14        0.42       -6.61     13.60 o
  -1  11  14       32.72       27.37     15.86 o
   0  11  14        0.33        5.98     13.33 o
   1  11  14       25.41       28.09     12.67 o
   2  11  14        0.20      -16.74     13.70 o
   3  11  14       31.97       34.91     16.60 o
   4  11  14        5.50       -0.16      8.49 o
   5  11  14        0.49       -8.54     12.05 o
   6  11  14        3.47       17.18     13.15 o
  -3  12  14        2.34       10.15     11.43 o
  -2  12  14       24.95       13.26     12.67 o
  -1  12  14       12.16        6.83      8.70 o
   0  12  14       12.78       17.22     15.41 o
   1  12  14       29.77       28.12     15.61 o
   2  12  14        5.05        6.63      6.18 o
   3  12  14      162.55      177.88     35.17 o
   4  12  14       48.43       49.34     19.73 o
   5  12  14       49.99       79.29     18.73 o
   6  12  14       26.50       33.55     13.94 o
  -2  13  14        4.51       27.01     21.75 o
  -1  13  14        2.52       -6.87     24.03 o
   0  13  14       71.93      101.20     15.32 o
   1  13  14      223.35      250.02     24.39 o
   2  13  14        9.75       19.89      7.68 o
   3  13  14      257.33      270.61     33.41 o
   4  13  14       57.49       63.36     16.40 o
   5  13  14       76.50      105.91     20.97 o
   6  13  14       24.14       32.66     13.94 o
  -1  14  14        6.79        5.24      5.70 o
   0  14  14       30.25       25.91      9.89 o
   1  14  14        1.50       14.51      6.95 o
   2  14  14        3.40        4.63      6.34 o
   3  14  14       37.70       46.47     13.31 o
   4  14  14        2.97       -0.25      4.11 o
   5  14  14        0.53        6.69      8.28 o
  -1  15  14        0.00        4.09      6.25 o
   0  15  14        7.97       11.08      8.45 o
   1  15  14        9.16        5.82      4.39 o
   2  15  14       23.57       27.63      7.96 o
   3  15  14        0.22       -1.28      8.71 o
   4  15  14       12.06        5.83     10.57 o
   5  15  14        2.01       10.97      7.44 o
   1  16  14        2.35        2.24      8.86 o
   2  16  14       14.18        6.54      5.70 o
   3  16  14        0.95        5.07      4.74 o
   4  16  14        0.08        5.95      5.36 o
  -1  -6  15        0.12       13.18     11.44 o
   0  -6  15      291.01      371.52     56.95 o
   1  -6  15       50.35       58.38     24.70 o
   2  -6  15       19.92       22.19     10.54 o
  -2  -5  15       24.79       25.33     17.20 o
  -1  -5  15       13.52       16.07     16.46 o
   0  -5  15        3.46       29.80     19.29 o
   1  -5  15       65.66       85.04     18.37 o
   2  -5  15        0.84       -1.10      7.82 o
   3  -5  15       89.13       84.41     19.60 o
  -3  -4  15       12.55        5.37     13.88 o
  -2  -4  15        0.04       -0.10     13.01 o
  -1  -4  15       14.12       15.23     14.12 o
   0  -4  15       10.81       -0.83      6.37 o
   1  -4  15        0.27        1.35      4.49 o
   2  -4  15       11.16       -0.02      5.63 o
   3  -4  15       17.41       27.31      8.93 o
  -3  -3  15       35.30       19.49      9.52 o
  -2  -3  15        7.30       10.78      9.72 o
  -1  -3  15      341.48      287.19     46.60 o
   0  -3  15       28.65       42.74     19.34 o
   1  -3  15      235.33      211.94     42.12 o
   2  -3  15       95.42       76.35     25.16 o
   3  -3  15        5.30        4.69      5.77 o
   4  -3  15       20.38       32.91     12.08 o
  -4  -2  15        8.09       17.48     12.05 o
  -3  -2  15        9.82       13.71     10.34 o
  -2  -2  15        7.55       16.55     11.68 o
  -1  -2  15       47.49       51.33     19.36 o
   0  -2  15        5.27        3.19      7.57 o
   1  -2  15        2.49       -2.61      5.41 o
   2  -2  15       22.33       12.79      4.77 o
   3  -2  15       20.09       20.25      8.77 o
   4  -2  15       48.35       50.85     20.35 o
   5  -2  15        1.10       -0.31      7.96 o
  -3  -1  15       29.09       28.56     15.34 o
  -2  -1  15        7.69        6.94      9.61 o
  -1  -1  15        0.05       -6.95      8.38 o
   0  -1  15       37.34       28.85     14.92 o
   1  -1  15      139.25      132.51     21.84 o
   2  -1  15       40.85       42.09     12.29 o
   3  -1  15       49.48       75.00     24.69 o
   4  -1  15        0.51        1.09      7.32 o
   5  -1  15        1.77        5.76     13.38 o
  -4   0  15        9.55       -2.83      8.25 o
  -3   0  15       19.41       24.30      7.80 o
  -2   0  15       48.04       48.22     13.07 o
  -1   0  15        9.90       12.16      7.26 o
   0   0  15       38.21       29.95     10.11 o
   1   0  15        1.74        4.95      4.12 o
   2   0  15       45.05       42.95     13.19 o
   3   0  15       42.43       30.29     16.90 o
   4   0  15       34.25       34.93     15.71 o
   5   0  15       85.91       97.49     28.26 o
  -4   1  15       17.90       19.75     11.65 o
  -3   1  15       84.78       91.83     14.54 o
  -2   1  15        5.72        2.61      5.29 o
  -1   1  15       86.30       84.85     16.41 o
   0   1  15      350.42      381.64     36.04 o
   1   1  15       18.85       16.97      8.18 o
   2   1  15       34.97       34.22     17.29 o
   3   1  15      148.36      168.37     37.44 o
   4   1  15        0.07        7.52     12.64 o
   5   1  15      104.33      104.84     21.19 o
   6   1  15        1.70        6.31     12.97 o
  -4   2  15        0.16       -5.77     11.37 o
  -3   2  15       26.91       20.72      6.32 o
  -2   2  15        4.14        0.33      4.98 o
  -1   2  15        2.65       -0.85      6.11 o
   0   2  15      105.99      109.21     19.31 o
   1   2  15       88.69       97.16     27.89 o
   2   2  15       35.89       24.44     12.80 o
   3   2  15        3.45        5.70      8.05 o
   4   2  15       53.51       41.56     18.72 o
   5   2  15        9.05       19.39     12.55 o
   6   2  15       11.64       14.90     12.78 o
  -4   3  15        5.40       -2.32      7.14 o
  -3   3  15       31.02       22.97      6.91 o
  -2   3  15        3.57        4.16      6.23 o
  -1   3  15        0.81        1.66      4.80 o
   0   3  15       23.15       15.20      7.04 o
   1   3  15        1.15        3.30      6.89 o
   2   3  15      293.71      299.59     45.95 o
   3   3  15       47.02       48.58     19.16 o
   4   3  15      186.92      208.48     27.94 o
   5   3  15        6.03        8.52     13.64 o
   6   3  15       45.99       78.82     27.16 o
  -4   4  15        0.86        6.46     13.55 o
  -3   4  15       10.73        9.70      8.46 o
  -2   4  15        1.86        4.06     15.65 o
  -1   4  15      128.79      112.34     27.72 o
   0   4  15        4.96        1.17      6.95 o
   1   4  15       48.71       53.66     18.90 o
   2   4  15        0.02      -12.54     11.29 o
   3   4  15       16.32        9.60      8.44 o
   4   4  15       16.53        8.91      9.58 o
   5   4  15        3.05       39.60     21.01 o
   6   4  15       15.66       27.88     17.41 o
  -4   5  15        1.13        5.39     20.89 o
  -3   5  15       15.53       19.65      9.99 o
  -2   5  15      138.48      139.04     21.34 o
  -1   5  15      112.01       77.09     22.89 o
   0   5  15       85.41       79.77     23.59 o
   1   5  15       25.11       20.66     13.77 o
   2   5  15        0.01       -3.11      5.19 o
   3   5  15       29.43       29.93     15.67 o
   4   5  15        2.99       -2.85      9.28 o
   5   5  15       21.98       28.76     15.83 o
   6   5  15        3.30        9.73     12.19 o
  -4   6  15       19.69       23.01     38.93 o
  -3   6  15       13.58       12.04      8.20 o
  -2   6  15      147.42      129.60     20.22 o
  -1   6  15       44.07       41.75     15.66 o
   0   6  15      809.23      779.07     48.96 o
   1   6  15      192.09      182.50     34.40 o
   2   6  15      276.59      275.08     42.59 o
   3   6  15       83.52      108.36     28.17 o
   4   6  15        1.30        3.81      8.31 o
   5   6  15       46.24       56.68     22.85 o
   6   6  15        0.08       -8.91      9.51 o
  -4   7  15       11.15       14.72      9.84 o
  -3   7  15       18.29       11.77      7.90 o
  -2   7  15        3.25       18.56     16.63 o
  -1   7  15        0.82       -0.07     10.90 o
   0   7  15        1.14       -8.29      9.26 o
   1   7  15       21.71       24.11     14.26 o
   2   7  15       82.58       87.94     23.54 o
   3   7  15       73.02       89.46     24.54 o
   4   7  15       26.65       53.80     22.38 o
   5   7  15       16.45       24.67     17.62 o
   6   7  15        0.45        0.08     11.52 o
  -3   8  15       40.81       41.38     19.01 o
  -2   8  15       42.22       39.56     17.06 o
  -1   8  15       18.61       30.19      9.75 o
   0   8  15      145.10      121.45     26.12 o
   1   8  15       96.73       98.72     24.79 o
   2   8  15        0.39       -7.39      8.71 o
   3   8  15       19.72       29.55     13.20 o
   4   8  15        2.05        8.05      7.98 o
   5   8  15        5.52        6.51     10.78 o
   6   8  15       18.92       21.56     13.58 o
  -3   9  15        0.03      -15.60     17.03 o
  -2   9  15       71.57       75.07     26.41 o
  -1   9  15       62.27       65.33     14.42 o
   0   9  15       45.79       63.07     18.64 o
   1   9  15      622.25      599.66     60.61 o
   2   9  15       13.11        6.72     10.31 o
   3   9  15       19.04        6.74      6.27 o
   4   9  15       48.30       46.97     19.40 o
   5   9  15       25.77       23.58     15.73 o
   6   9  15       20.74       21.21     16.85 o
  -3  10  15        9.09       -5.18     14.93 o
  -2  10  15        0.15        7.46     11.53 o
  -1  10  15        9.85       -1.83      8.53 o
   0  10  15        0.69        5.92      5.76 o
   1  10  15       38.98       34.65     14.79 o
   2  10  15       46.56       28.36     14.20 o
   3  10  15        1.46        1.65      7.14 o
   4  10  15       42.58       44.57     19.79 o
   5  10  15        0.80        8.42      9.70 o
   6  10  15       17.01       12.29     12.65 o
  -2  11  15        2.14       -6.80     13.18 o
  -1  11  15       31.27       42.36     21.04 o
   0  11  15        6.08       10.15      6.64 o
   1  11  15        0.70        3.89      7.79 o
   2  11  15       29.27       13.00      7.35 o
   3  11  15       21.85       17.99     10.06 o
   4  11  15       15.25       12.60      9.64 o
   5  11  15        4.85        5.98     11.13 o
   6  11  15        0.81       -4.00      5.55 o
  -2  12  15        0.33       -4.29     13.77 o
  -1  12  15        3.46        3.72     10.67 o
   0  12  15       19.53       24.57      8.60 o
   1  12  15        2.90       11.33      8.50 o
   2  12  15        3.63       -4.92      7.76 o
   3  12  15       19.60       -5.06      9.44 o
   4  12  15       50.41       67.94     24.51 o
   5  12  15       15.56       15.97     12.37 o
   6  12  15       12.95       18.70      9.72 o
  -1  13  15        0.94      -12.22      9.94 o
   0  13  15       48.44       43.47     22.50 o
   1  13  15        6.92       15.04      9.26 o
   2  13  15       10.71       18.32     13.73 o
   3  13  15       65.48       56.03     20.91 o
   4  13  15        8.51       12.46      8.22 o
   5  13  15       65.62       82.26     20.19 o
  -1  14  15        0.78       -2.04      6.33 o
   0  14  15        0.03       -0.33      4.75 o
   1  14  15        4.33        4.81      4.94 o
   2  14  15        5.90       25.27      8.61 o
   3  14  15       20.92       13.50      9.62 o
   4  14  15        1.23        1.96      6.71 o
   5  14  15       10.78       18.79      9.74 o
   0  15  15        3.10       -1.34      6.58 o
   1  15  15        0.88        5.13      6.73 o
   2  15  15        2.54        0.14      5.12 o
   3  15  15        9.70       18.74      7.96 o
   4  15  15        0.31        4.66      5.96 o
   0  -5  16        0.02       17.88     13.30 o
  -1  -4  16      129.10      170.60     38.08 o
   0  -4  16        1.08        9.59     14.53 o
   1  -4  16      202.66      227.49     46.00 o
   2  -4  16        5.09        0.76      4.22 o
  -2  -3  16        8.77       16.90     14.71 o
  -1  -3  16       24.22       24.17     14.09 o
   0  -3  16       81.17       88.98     28.38 o
   1  -3  16      112.78       93.43     29.23 o
   2  -3  16       16.40        8.44      6.50 o
   3  -3  16       17.11       11.09      5.64 o
  -3  -2  16        0.51       11.41     11.60 o
  -2  -2  16        1.27        6.64      9.41 o
  -1  -2  16        2.63        0.41      8.45 o
   0  -2  16       70.78       77.71     23.36 o
   1  -2  16        6.17        3.59      5.16 o
   2  -2  16        1.70       -4.10     10.94 o
   3  -2  16        0.45       -3.18      6.01 o
   4  -2  16        4.98        1.24      7.39 o
  -3  -1  16       28.26       14.47      7.57 o
  -2  -1  16       16.59       22.24     13.91 o
  -1  -1  16       34.36       37.76     17.91 o
   0  -1  16       24.96       18.26      9.47 o
   1  -1  16        2.55       -3.03      8.00 o
   2  -1  16       41.74       42.48     12.55 o
   3  -1  16       32.65       45.40     21.47 o
   4  -1  16       36.33       49.47     20.38 o
  -3   0  16       57.83       48.14     13.73 o
  -2   0  16        9.67        5.00      9.31 o
  -1   0  16      193.91      212.84     29.60 o
   0   0  16      243.44      256.57     33.01 o
   1   0  16      173.58      182.91     26.58 o
   2   0  16       74.83       86.28     18.59 o
   3   0  16        9.20       17.99     15.38 o
   4   0  16       16.08       30.07     17.00 o
   5   0  16        5.99       11.71     14.07 o
  -3   1  16        7.88        6.98      4.17 o
  -2   1  16        0.97        0.55      8.47 o
  -1   1  16       35.45       29.42     10.20 o
   0   1  16        0.43        4.70     16.65 o
   1   1  16       17.93        3.24     17.21 o
   2   1  16       13.53       15.47     11.50 o
   3   1  16       65.82       76.12     25.49 o
   4   1  16        2.72        5.90     10.43 o
   5   1  16        0.13        7.48      9.37 o
  -3   2  16        5.93       15.97      9.32 o
  -2   2  16       63.69       59.33     13.41 o
  -1   2  16        9.64        1.14     14.66 o
   0   2  16        0.88       -6.77      6.97 o
   1   2  16        4.97        7.81     10.19 o
   2   2  16       45.93       27.36     13.92 o
   3   2  16      108.67       88.57     27.29 o
   4   2  16        4.98        8.33     12.76 o
   5   2  16      139.64      149.84     25.32 o
  -3   3  16        0.00        0.89      9.98 o
  -2   3  16       18.40       23.56     13.43 o
  -1   3  16       65.14       50.01     18.02 o
   0   3  16       93.21       82.22     25.70 o
   1   3  16      138.05      132.94     31.93 o
   2   3  16      123.85      114.03     28.71 o
   3   3  16       31.23       33.68     17.42 o
   4   3  16        4.81       18.14     10.16 o
   5   3  16       42.22       61.38     26.70 o
  -3   4  16        0.01        1.50      4.47 o
  -2   4  16        0.74        4.83     12.96 o
  -1   4  16        6.01        1.74      6.07 o
   0   4  16       20.41       10.42      8.18 o
   1   4  16       11.52        3.79      5.33 o
   2   4  16        0.34        6.47      9.23 o
   3   4  16       49.64       54.36     15.60 o
   4   4  16        7.31       12.04      7.47 o
   5   4  16       28.48       73.16     27.76 o
   6   4  16        8.57       17.07     13.07 o
  -3   5  16        0.23        3.86      5.82 o
  -2   5  16        2.23       -0.89      7.29 o
  -1   5  16        8.42        1.81      4.39 o
   0   5  16       58.11       70.19     22.86 o
   1   5  16        2.36        3.00      5.13 o
   2   5  16        5.68        8.77      5.17 o
   3   5  16        1.37        2.60      6.92 o
   4   5  16        1.70        8.80      9.66 o
   5   5  16       16.94       25.46     16.99 o
   6   5  16       19.81       34.90     19.39 o
  -3   6  16       19.95       30.77     16.80 o
  -2   6  16        0.05       12.23     11.51 o
  -1   6  16       16.49       19.63     10.56 o
   0   6  16      177.78      185.12     25.23 o
   1   6  16       48.42       57.83     20.96 o
   2   6  16      284.25      317.19     48.23 o
   3   6  16        2.35       10.24     14.11 o
   4   6  16       12.95       16.65     13.30 o
   5   6  16       15.64       15.72     11.90 o
   6   6  16        0.42       -8.12      9.01 o
  -3   7  16       11.86        5.71      7.01 o
  -2   7  16        1.75        9.01     10.80 o
  -1   7  16        0.01        8.53      8.12 o
   0   7  16        0.37       -3.13      6.85 o
   1   7  16       26.00       25.69     14.15 o
   2   7  16        0.05       13.69     13.66 o
   3   7  16       30.65       37.02     17.54 o
   4   7  16        1.30       20.43     19.79 o
   5   7  16       15.88       19.26     15.32 o
   6   7  16        0.00       -8.05     12.15 o
  -3   8  16       14.13        7.86      6.87 o
  -2   8  16       67.90      103.66     31.17 o
  -1   8  16        0.58        5.69      3.92 o
   0   8  16       45.54       40.58     15.88 o
   1   8  16        3.73        4.14      4.82 o
   2   8  16        2.46        3.40      6.58 o
   3   8  16        0.01        1.39      6.12 o
   4   8  16        3.54        7.25     12.45 o
   5   8  16       36.82       54.53     21.94 o
   6   8  16        0.09        1.25      7.00 o
  -2   9  16        4.33       14.19     15.55 o
  -1   9  16       85.26       78.41     26.82 o
   0   9  16        6.92        2.33      6.01 o
   1   9  16       67.16       61.11     20.06 o
   2   9  16       10.46        4.72      7.99 o
   3   9  16      108.00      116.34     29.85 o
   4   9  16        3.78       -7.82     10.31 o
   5   9  16        2.96        8.89     10.51 o
   6   9  16        0.01       10.13     15.25 o
  -2  10  16       12.67        0.14      9.38 o
  -1  10  16        1.11        8.62     12.19 o
   0  10  16       32.51       55.24     18.61 o
   1  10  16        1.16        5.15      7.94 o
   2  10  16        7.48        8.74      8.58 o
   3  10  16        1.00       -1.38      8.31 o
   4  10  16        3.44      -10.99      9.22 o
   5  10  16        8.54       15.14     11.14 o
   6  10  16        0.15       11.71     16.06 o
  -2  11  16       28.88       20.76     13.59 o
  -1  11  16       18.58       24.80     18.05 o
   0  11  16       36.02       37.78     15.99 o
   1  11  16       10.24       11.20     10.14 o
   2  11  16        0.15        4.51      8.20 o
   3  11  16       43.15       25.92     13.98 o
   4  11  16        6.41        9.30      8.58 o
   5  11  16       17.26       17.14     11.25 o
  -1  12  16       23.45       28.93     18.07 o
   0  12  16        7.89       22.59     17.16 o
   1  12  16        4.53        9.46     19.65 o
   2  12  16       54.30       60.64     21.74 o
   3  12  16       19.84       15.08      9.73 o
   4  12  16        0.29       -5.29      8.98 o
   5  12  16       11.53       16.53     14.64 o
   0  13  16        1.94      -13.09     10.72 o
   1  13  16        0.65        1.99     14.50 o
   2  13  16        2.24       -4.55      7.76 o
   3  13  16        2.24       -2.81      5.75 o
   4  13  16        1.90        7.81      9.22 o
   0  14  16        0.81       -3.42     11.63 o
   1  14  16        2.49       -0.99      5.33 o
   2  14  16        0.28       -1.61      7.43 o
   3  14  16        4.79        6.98      7.28 o
   4  14  16       35.06       32.54     16.04 o
   0  -3  17       59.68       61.96     23.43 o
   1  -3  17        3.07       -1.47      6.80 o
  -1  -2  17       13.95       13.23     12.42 o
   0  -2  17       20.32       23.54     12.25 o
   1  -2  17        0.17        1.09      9.46 o
   2  -2  17       34.63       40.48     12.88 o
  -2  -1  17        5.90        0.49      7.25 o
  -1  -1  17        6.43       -3.83      6.35 o
   0  -1  17        9.87        2.34     13.48 o
   1  -1  17       23.35       14.91      4.89 o
   2  -1  17       95.20       91.55     19.82 o
   3  -1  17       27.47       24.35     11.44 o
  -2   0  17        5.37       -6.58      7.14 o
  -1   0  17        7.44        7.71      8.64 o
   0   0  17        0.01       -0.26      6.11 o
   1   0  17       62.20       60.80     30.57 o
   2   0  17        0.03       -1.55      7.21 o
   3   0  17        0.11        1.88     14.30 o
   4   0  17        0.82       11.08      9.34 o
  -2   1  17       15.27       -5.10      6.09 o
  -1   1  17        6.31      -10.23      8.43 o
   0   1  17        2.62        0.04      9.17 o
   1   1  17        5.78        2.57      7.27 o
   2   1  17        2.66       -4.64      6.51 o
   3   1  17      123.79      119.15     32.00 o
   4   1  17        9.35       16.56     12.80 o
  -2   2  17       12.78        4.83      4.77 o
  -1   2  17       45.79       30.26     10.43 o
   0   2  17        2.11       -5.53      9.96 o
   1   2  17       27.45       22.98     13.10 o
   2   2  17        0.84        3.45      7.79 o
   3   2  17       26.41       23.23     15.01 o
   4   2  17        5.46       10.28     12.94 o
  -2   3  17       24.60       13.07     10.58 o
  -1   3  17        0.04        9.31      8.38 o
   0   3  17       19.52       17.29     10.86 o
   1   3  17       64.21       51.50     20.58 o
   2   3  17       56.34       65.33     23.79 o
   3   3  17      179.19      167.46     38.83 o
   4   3  17        0.82        7.83      5.62 o
   5   3  17      135.90      199.08     44.63 o
  -2   4  17        1.76        3.51      7.07 o
  -1   4  17        5.33        8.68      8.58 o
   0   4  17       25.96       19.91     12.97 o
   1   4  17      118.29      114.67     30.36 o
   2   4  17        1.10        2.98      9.23 o
   3   4  17       11.18       11.74     10.63 o
   4   4  17        0.57        0.07      6.05 o
   5   4  17        0.01       19.47     18.87 o
  -2   5  17        0.86        5.59      5.85 o
  -1   5  17        3.62        1.96      7.45 o
   0   5  17       11.41       10.92      7.39 o
   1   5  17        2.25       -2.82      9.16 o
   2   5  17       67.39       67.89     15.99 o
   3   5  17        5.16       11.35      7.24 o
   4   5  17       71.46       91.72     28.99 o
   5   5  17        7.55       15.68     18.01 o
  -2   6  17        3.26        5.35      9.13 o
  -1   6  17       23.22       27.68     14.41 o
   0   6  17        6.34        2.58      5.14 o
   1   6  17       19.67       19.24     12.79 o
   2   6  17       24.56       25.36     15.51 o
   3   6  17        8.37        4.62      7.53 o
   4   6  17       12.07       12.44      5.30 o
   5   6  17        6.57       16.42     16.24 o
  -2   7  17        6.18       15.69     14.70 o
  -1   7  17        5.36       15.67      9.26 o
   0   7  17       51.39       56.99     19.99 o
   1   7  17       78.82       48.76     18.98 o
   2   7  17       48.80       62.88     22.79 o
   3   7  17       17.36       11.54     13.34 o
   4   7  17        0.08       -4.25     10.35 o
   5   7  17        3.37        0.56      8.17 o
  -2   8  17       36.90       49.51     22.15 o
  -1   8  17        0.23       39.87     24.09 o
   0   8  17       18.12       10.17      9.75 o
   1   8  17       68.17       63.47     21.55 o
   2   8  17       50.00       49.55     19.26 o
   3   8  17      145.17      177.87     37.99 o
   4   8  17        8.20       13.61     10.73 o
   5   8  17       25.38       40.35     20.21 o
  -2   9  17        2.77        4.81     11.49 o
  -1   9  17        0.64        9.96     10.48 o
   0   9  17        5.64        5.33      7.27 o
   1   9  17        0.02       -3.02      7.31 o
   2   9  17        5.35        5.47      4.33 o
   3   9  17       11.31        6.14     10.99 o
   4   9  17        0.89       13.91     12.07 o
   5   9  17       15.78        7.79     10.71 o
  -1  10  17       38.53       66.67     26.43 o
   0  10  17        4.07        4.98     25.04 o
   1  10  17        5.50        4.31      7.57 o
   2  10  17        3.13       -5.43      6.26 o
   3  10  17       38.69       44.29     18.41 o
   4  10  17       51.71       62.72     22.52 o
   5  10  17        1.50        3.95      9.53 o
  -1  11  17        0.04       18.68     15.79 o
   0  11  17        4.20       19.27     15.81 o
   1  11  17        6.01       -4.51      6.49 o
   2  11  17       10.46        5.52      8.84 o
   3  11  17        8.82       10.46     10.02 o
   4  11  17       20.86       33.24     17.82 o
   0  12  17        4.21       26.60     19.24 o
   1  12  17        4.75        2.73     17.35 o
   2  12  17        3.93       14.04     11.90 o
   3  12  17        8.94       15.34     13.19 o
   4  12  17       10.76       -4.40     11.36 o
   1  13  17        0.26       -0.61     16.33 o
   2  13  17        0.09        3.14      6.60 o
   3  13  17        5.01        3.83      4.95 o
   0   0  18        1.43       -1.58      6.93 o
   1   0  18        1.86        1.51      7.98 o
   2   0  18       21.53       49.36     22.43 o
  -1   1  18        0.71       -4.25      6.89 o
   0   1  18       13.12        9.22     12.99 o
   1   1  18        5.78       14.55     12.97 o
   2   1  18        1.38        9.29     16.36 o
   3   1  18        6.27       21.23     17.91 o
  -1   2  18       19.74        8.65     10.44 o
   0   2  18       26.75       17.16     14.32 o
   1   2  18        2.20        8.70     10.94 o
   2   2  18       65.93      102.65     31.05 o
   3   2  18        2.65       12.23     15.99 o
  -1   3  18        5.06       10.17     11.99 o
   0   3  18        1.90        1.82      4.56 o
   1   3  18       58.92       57.85     22.24 o
   2   3  18       25.96       35.02     19.32 o
   3   3  18        0.52       11.21     11.80 o
   4   3  18       22.41       23.99     12.72 o
  -1   4  18      104.75       89.03     28.27 o
   0   4  18        1.10       -2.62      7.44 o
   1   4  18       42.54       31.43     18.73 o
   2   4  18       36.77       46.40     19.32 o
   3   4  18        2.96        9.43      4.55 o
   4   4  18       34.80       58.48     17.43 o
  -1   5  18        3.65       -1.36      6.24 o
   0   5  18        0.10       -7.83     10.00 o
   1   5  18        0.83        3.18      7.61 o
   2   5  18        0.00        2.85      4.65 o
   3   5  18        0.16        2.41      8.99 o
   4   5  18        3.98       12.97      9.67 o
  -1   6  18        9.57       10.57     10.15 o
   0   6  18        0.19       11.08     13.05 o
   1   6  18        2.16       -1.34      8.24 o
   2   6  18       11.24        6.59      8.04 o
   3   6  18        8.21        4.44      5.01 o
   4   6  18       13.24       26.26     14.30 o
  -1   7  18        3.69       41.16     26.04 o
   0   7  18        3.67       12.51     13.31 o
   1   7  18        0.90        2.99      6.15 o
   2   7  18       47.38       59.28     22.45 o
   3   7  18        0.28       -3.34     10.01 o
   4   7  18        2.68       -0.97      7.54 o
  -1   8  18       25.72       49.54     25.14 o
   0   8  18       16.74        0.76      4.30 o
   1   8  18        0.03        1.04      4.64 o
   2   8  18       82.04       69.50     25.81 o
   3   8  18        6.25       18.13     14.42 o
   4   8  18       61.68      196.32     44.00 o
   0   9  18        2.57        5.42      7.50 o
   1   9  18        6.34        7.36      9.03 o
   2   9  18        4.84        7.83      9.08 o
   3   9  18       12.15       10.07      7.75 o
   4   9  18       10.59        5.08      5.85 o
   0  10  18        0.09       11.17     33.30 o
   1  10  18        3.80        5.69      6.22 o
   2  10  18        1.73        2.60      5.00 o
   3  10  18       12.83       11.25     10.88 o
   4  10  18        0.93       -2.32      7.78 o
   1  11  18       12.37        5.78      5.87 o
   2  11  18       21.02        5.18      7.15 o
   3  11  18        9.31        8.61      8.29 o
   1   4  19       40.19       86.04     28.81 o
   2   4  19        2.46       14.42     14.19 o
   1   5  19        5.27        8.66     10.10 o
   2   5  19        1.61       11.73      6.67 o
   1   6  19        0.37        2.90      9.39 o
   2   6  19        0.53       -4.76      9.91 o
   1   7  19        0.46       -5.60      8.09 o
   2   7  19        0.44        6.51      5.88 o
   1   8  19        1.88       10.17     12.46 o
   2   8  19       57.32       57.02     22.51 o
 
